# Supplementary material for: Genome-Wide Identification and Characterization of the Oat (Avena sativa L.) WRKY Transcription Factor Family
Source: Genes (Basel). 2022 Oct 21;13(10):1918. doi: 10.3390/genes13101918 (PMC9601435; doi:10.3390/genes13101918)
Supplement: Supplementary file 1 [file genes-13-01918-s001.zip › Table S1.xlsx]

## Sheet: Primer
Table S1 qRT-PCR primers of AsWRKY genes
Primer name	Primer sequence
F-AsWRKY65-q	5' GGTGCGTCCGGGTACAAGTC 3'
R-AsWRKY65-q	5' GGGCGATGGGAAGATGCTG 3'
F-AsWRKY84-q	5' AGCAAGCTCACCGACGAATGA 3'
R-AsWRKY84-q	5' CGTTGTGGGCGATGGGAAGAT 3'
F-AsWRKY76-q	5' GACATCGACATCCTGGACGA 3'
R-AsWRKY76-q	5' CGTGGTGCACTTGTAGTAGC 3'
F-AsWRKY22-q	5' CAGGTGACCGAGATCGTGTA 3'
R-AsWRKY22-q	5' CGTAGGACGCGGAAGAGTTC 3'
F-AsWRKY10-q	5' CGAGGAGTTCGCTGACAATGAG 3'
R-AsWRKY10-q	5' CGAGGATGTCGATGTCGCTCA 3'
F-AsWRKY5-q	5' CGCAGCTACTACAAGTGCTC 3'
R-AsWRKY5-q	5' GTACACGATCTCGGTCACCT 3'
F-AsWRKY24-q	5' TCACCACCTACGAGGGAAAG 3'
R-AsWRKY24-q	5' GCTGCTGATGGAGGAAGTTG 3'
F-AsWRKY53-q	5' TTCATGACCAAGAGCGAGGT 3'
R-AsWRKY53-q	5' CTGTTCTTGACGGCCTTCTG 3'
F-AsWRKY72-q	5' TTCATGACCAAGAGCGAGGT 3'
R-AsWRKY72-q	5' TCTTCACCACGCATTTCTGC 3'
F-AsWRKY152-q	5' TTGGCGTTCATGACCAAGAG 3'
R-AsWRKY152-q	5' CTGTTCTTGACGGCCTTCTG 3'
F-AsWRKY83-q	5' GGCGGTCGACTGGTTATAGT 3'
R-AsWRKY83-q	5' CTTACTCCAGGAGGCACGAT 3'
F-AsWRKY94-q	5' GTCGTCGGAGTCTGTCCTTA 3'
R-AsWRKY94-q	5' GTCCCACGTCAAACGAAACA 3'
F-AsWRKY36-q	5' TCGTCATCACCACCTACGAG 3'
R-AsWRKY36-q	5' GGTCTGCTGAAGAGGGAGTT 3'
F-AsWRKY119-q	5' TTCCTTCCCGTGGAATACCG 3'
R-AsWRKY119-q	5' ACGTCACGGAGAAGTAGTCC 3'
F-AsWRKY161-q	5' TCCCAAGAGAAGCAGGAAGG 3'
R-AsWRKY161-q	5' GATGTCCTTCTGGCCGTACT 3'
F-AsWRKY156-q	5' GCGGCGATTTGAGGATG 3'
R-AsWRKY156-q	5' TCTTGTTGAACTCTTCGGTCTT 3'
F-β-Actin-q	5' CCAATCGTGAGAAGATGACCC 3'
R-β-Actin-q	5' CACCATCACCAGAATCCAACA 3'
