# Supplementary material for: Genome-Wide Identification and Characterization of the Oat (Avena sativa L.) WRKY Transcription Factor Family
Source: Genes (Basel). 2022 Oct 21;13(10):1918. doi: 10.3390/genes13101918 (PMC9601435; doi:10.3390/genes13101918)
Supplement: Supplementary file 1 [file genes-13-01918-s001.zip › Table S10.xlsx]

## Sheet: drought stress
Table S10 Expression pattern of 162 AsWRKY genes under drought stress
Gene ID	Sequence ID	R0	R6	R24	S0	S6	S24
AsWRKY150	AVESA.00001b.r3.7Ag0002248.1	3.24017	3.68356	6.27096	3.73413	6.53036	6.16168
AsWRKY3	AVESA.00001b.r3.1Ag0000315.4	1.62529	22.6354	6.6864	21.2372	46.002	12.6241
AsWRKY5	AVESA.00001b.r3.1Ag0001421.1	4.02589	27.2442	14.8213	20.6593	32.1658	23.5371
AsWRKY10	AVESA.00001b.r3.1Ag0002941.2	2.05289	32.0715	11.7147	18.7162	38.2485	16.4862
AsWRKY30	AVESA.00001b.r3.2Ag0001363.2	0.00440987	0	0	0	0	0
AsWRKY84	AVESA.00001b.r3.4Ag0002737.3	0.213887	3.90336	3.98454	7.00025	11.5718	5.8564
AsWRKY98	AVESA.00001b.r3.5Ag0001458.1	4.05414	8.88083	7.8087	10.7194	14.2387	11.8519
AsWRKY109	AVESA.00001b.r3.5Ag0002750.9	5.20347	7.7276	4.28598	8.20334	12.3888	7.52923
AsWRKY138	AVESA.00001b.r3.6Ag0002334.1	10.0329	16.6157	18.183	15.845	20.7845	22.0489
AsWRKY139	AVESA.00001b.r3.6Ag0002386.2	0.198917	2.84829	0.914139	0.863947	2.97	1.26234
AsWRKY149	AVESA.00001b.r3.7Ag0001493.1	0.965533	1.98902	1.34994	1.64123	2.89261	1.38702
AsWRKY155	AVESA.00001b.r3.7Cg0002625.1	3.74779	4.71179	5.57397	6.28867	6.47271	7.49468
AsWRKY17	AVESA.00001b.r3.1Cg0001096.2	1.2944	25.3764	11.226	20.6593	88.6781	18.4721
AsWRKY34	AVESA.00001b.r3.2Cg0000377.2	3.01012	20.2061	8.88973	5.35925	33.6038	11.1419
AsWRKY35	AVESA.00001b.r3.2Cg0000429.2	11.3232	15.7644	17.2567	17.0174	18.2493	22.3871
AsWRKY39	AVESA.00001b.r3.2Cg0002091.1	0.00774823	0	0	0.0280168	0.00903187	0.0088002
AsWRKY65	AVESA.00001b.r3.3Cg0002567.2	1.06072	13.8012	9.32482	16.9441	28.4459	13.7609
AsWRKY88	AVESA.00001b.r3.4Cg0002559.1	0.670924	1.66467	2.30805	0.694607	1.51263	1.64304
AsWRKY111	AVESA.00001b.r3.5Cg0000007.1	0.00828423	0	0.00805977	0.00745283	0.0181903	0
AsWRKY112	AVESA.00001b.r3.5Cg0000866.3	5.70786	8.72767	9.39163	11.9401	14.852	13.928
AsWRKY118	AVESA.00001b.r3.5Cg0002367.1	5.1214	8.29794	5.68106	7.6634	11.2633	6.73491
AsWRKY157	AVESA.00001b.r3.7Dg0001233.1	9.34497	11.3973	11.9124	13.5954	13.6025	15.5854
AsWRKY20	AVESA.00001b.r3.1Dg0000272.3	1.24183	12.1399	5.17239	17.1053	35.1899	10.2029
AsWRKY22	AVESA.00001b.r3.1Dg0001433.1	2.44626	12.2274	6.8267	13.0921	15.0087	10.0384
AsWRKY43	AVESA.00001b.r3.2Dg0001275.1	0	0	0	0.0109219	0	0
AsWRKY46	AVESA.00001b.r3.2Dg0002365.1	0.412937	1.92026	0.862353	0.450848	2.68103	1.01455
AsWRKY47	AVESA.00001b.r3.2Dg0002415.1	7.31034	10.9718	11.5354	11.1081	13.0088	14.6122
AsWRKY76	AVESA.00001b.r3.3Dg0001857.2	0.808161	9.11437	6.10878	11.8832	18.5431	9.39649
AsWRKY90	AVESA.00001b.r3.4Dg0000598.1	6.65051	5.91177	8.12364	10.1782	6.34313	9.82719
AsWRKY123	AVESA.00001b.r3.5Dg0001036.1	7.2526	10.8646	12.3523	13.557	21.376	18.2283
AsWRKY130	AVESA.00001b.r3.5Dg0002271.3	5.51781	7.80523	4.56052	7.64404	12.4763	7.94466
AsWRKY131	AVESA.00001b.r3.5Dg0002639.1	0.877274	1.43052	2.62251	2.69857	2.49258	4.42485
AsWRKY134	AVESA.00001b.r3.6Ag0000181.1	41.7904	245.981	81.8171	103.964	273.84	104.049
AsWRKY108	AVESA.00001b.r3.5Ag0002467.2	0	0.0167689	0.0381487	0.28689	0.091531	0.518861
AsWRKY107	AVESA.00001b.r3.5Ag0002466.2	0.120289	0.694304	0.129931	8.34325	11.9698	19.9665
AsWRKY106	AVESA.00001b.r3.5Ag0002465.1	0.07458	0.085277	0.0665957	6.51593	2.94243	5.93563
AsWRKY144	AVESA.00001b.r3.6Cg0001929.4	18.0405	117.197	30.362	52.8811	154.076	46.8967
AsWRKY142	AVESA.00001b.r3.6Cg0000162.1	11.1283	94.8189	33.6275	50.8119	157.243	65.4534
AsWRKY116	AVESA.00001b.r3.5Cg0002021.2	0.0919145	0.197081	0.0405133	3.08923	3.64081	5.98673
AsWRKY117	AVESA.00001b.r3.5Cg0002022.1	0.0940037	0	0.0144115	3.14676	1.66955	2.06884
AsWRKY42	AVESA.00001b.r3.2Dg0001085.3	16.2729	158.592	49.0811	80.5462	219.014	74.2182
AsWRKY159	AVESA.00001b.r3.7Dg0002639.1	10.9167	97.7493	42.4458	43.2591	148.085	77.9511
AsWRKY160	AVESA.00001b.r3.7Dg0003006.1	12.1721	95.1996	34.525	44.7609	133.927	60.5287
AsWRKY128	AVESA.00001b.r3.5Dg0001996.2	0.140714	0.298845	0.0438433	6.42201	5.13164	9.87993
AsWRKY129	AVESA.00001b.r3.5Dg0001997.5	0.21968	1.07361	0.440016	10.7841	19.2775	22.3331
AsWRKY50	AVESA.00001b.r3.3Ag0000658.1	0	0.014384	0.00806027	0.121558	0.123714	0.0291733
AsWRKY148	AVESA.00001b.r3.7Ag0000779.1	0	0.0801521	0.0149971	0.206295	0.246221	0.291972
AsWRKY51	AVESA.00001b.r3.3Ag0000958.4	2.04338	15.0309	8.28225	18.0716	41.7553	10.9688
AsWRKY137	AVESA.00001b.r3.6Ag0001747.1	0	0	0	0.00821853	0	0.00909017
AsWRKY56	AVESA.00001b.r3.3Cg0000615.2	0.0274118	0.0887142	0.0221285	0.283198	0.591088	0.13822
AsWRKY120	AVESA.00001b.r3.5Cg0003170.1	1.07562	0.975149	0.651894	2.19066	2.98226	1.3273
AsWRKY60	AVESA.00001b.r3.3Cg0001811.2	1.63383	13.8821	7.24458	12.5714	45.0355	11.2862
AsWRKY143	AVESA.00001b.r3.6Cg0000747.1	0	0	0	0	0	0.0180249
ASWRKY69	AVESA.00001b.r3.3Dg0000119.1	0.0549375	0.0154819	0.0080773	0.143622	0.323724	0.0667477
AsWRKY162	AVESA.00001b.r3.7Dg0003368.2	0.110011	0.13052	0.0816867	0.388328	0.670193	0.205539
AsWRKY147	AVESA.00001b.r3.6Dg0001435.1	0	0	0	0	0.0203516	0
AsWRKY6	AVESA.00001b.r3.1Ag0001867.1	0.199837	1.31666	0.25039	0.57354	0.808448	0.554286
AsWRKY11	AVESA.00001b.r3.1Ag0003382.1	0.155391	0.239071	0.159059	0.693498	0.845133	0.985834
AsWRKY1	AVESA.00001b.r3.1Ag0000114.1	2.48727	7.32965	4.08758	13.804	14.4151	13.9081
AsWRKY49	AVESA.00001b.r3.3Ag0000620.1	0.212259	0.333588	0.228718	0.414266	0.412272	0.289148
AsWRKY31	AVESA.00001b.r3.2Ag0001713.1	0.408379	0.61582	0.674167	0.594789	0.654834	0.843685
AsWRKY28	AVESA.00001b.r3.2Ag0000805.1	0.38944	0.178614	0.217102	0.485188	0.196028	0.443353
AsWRKY83	AVESA.00001b.r3.4Ag0001567.1	0.985253	4.47575	3.69337	4.30318	8.08082	4.22392
AsWRKY14	AVESA.00001b.r3.1Ag0003654.1	0.0632679	0.206232	0.11466	0.118548	0.133968	0.0650907
AsWRKY53	AVESA.00001b.r3.3Ag0001795.1	1.51384	4.06809	2.83507	5.19524	8.55882	5.54094
AsWRKY86	AVESA.00001b.r3.4Ag0003882.1	0	0	0	0	0	0
AsWRKY57	AVESA.00001b.r3.3Cg0000616.1	1.26943	4.45408	1.25092	2.71605	6.07436	3.79178
AsWRKY15	AVESA.00001b.r3.1Cg0000536.1	5.0565	13.399	8.57112	10.6485	10.1889	20.0606
AsWRKY36	AVESA.00001b.r3.2Cg0001493.1	0.1558	0.203698	0.14219	0.352831	0.0447375	0.0881587
AsWRKY152	AVESA.00001b.r3.7Cg0000728.1	0.35143	1.25394	1.20262	1.59011	3.56518	1.21733
AsWRKY58	AVESA.00001b.r3.3Cg0000877.1	0.248907	0.117849	0.178186	0.601204	0.314256	0.210093
AsWRKY62	AVESA.00001b.r3.3Cg0002027.1	0.51564	0.856905	1.22667	2.42323	2.85051	2.81197
AsWRKY23	AVESA.00001b.r3.1Dg0001881.2	0.950029	6.34908	1.64548	3.75896	5.4253	3.33354
AsWRKY70	AVESA.00001b.r3.3Dg0000120.1	0.195059	3.7888	1.68025	1.16446	5.54191	2.52843
AsWRKY18	AVESA.00001b.r3.1Dg0000086.1	2.28747	13.4782	8.66438	12.0882	14.8032	26.2991
AsWRKY73	AVESA.00001b.r3.3Dg0001412.1	0	0.0321257	0.0206347	0.0290922	0.0230827	0.0675976
AsWRKY132	AVESA.00001b.r3.5Dg0002641.2	2.05801	4.16806	3.6874	5.78106	5.56814	6.69843
AsWRKY68	AVESA.00001b.r3.3Dg0000085.1	0.0464012	0.0163832	0.0698585	0.0600013	0.0781029	0.083878
AsWRKY94	AVESA.00001b.r3.4Dg0001906.1	0.312898	1.7676	1.17296	1.68304	6.00049	1.98079
AsWRKY27	AVESA.00001b.r3.1Dg0002172.1	0.304723	1.30431	0.430437	0.8333	5.45246	0.718346
AsWRKY24	AVESA.00001b.r3.1Dg0002060.1	0.139814	0.31448	0.558114	0.577242	0.756626	1.23525
AsWRKY72	AVESA.00001b.r3.3Dg0001346.1	1.27093	3.35675	3.15709	3.33213	7.41874	4.87344
AsWRKY92	AVESA.00001b.r3.4Dg0001449.1	0.206487	0.0379706	0.09852	2.53212	1.17504	0.438994
AsWRKY81	AVESA.00001b.r3.4Ag0000998.6	4.3361	4.18035	5.81075	9.36574	7.31403	8.42202
AsWRKY97	AVESA.00001b.r3.5Ag0001084.2	3.74627	3.29709	3.74568	4.61062	3.89561	5.41981
AsWRKY82	AVESA.00001b.r3.4Ag0001473.2	0.595118	0.94486	1.03409	1.43084	2.20294	0.852507
AsWRKY29	AVESA.00001b.r3.2Ag0000859.1	12.6617	35.8386	24.2966	31.8756	50.7219	28.9175
AsWRKY33	AVESA.00001b.r3.2Ag0002003.1	12.5064	39.2051	15.7606	18.5603	48.7606	20.9002
AsWRKY154	AVESA.00001b.r3.7Cg0001326.2	1.54502	2.38085	3.03288	3.62579	4.82358	5.28941
AsWRKY156	AVESA.00001b.r3.7Cg0002850.1	2.93512	3.01486	3.59341	3.46397	2.86571	3.43263
AsWRKY153	AVESA.00001b.r3.7Cg0000830.5	1.17255	3.39546	3.60903	3.21176	6.85398	1.95305
AsWRKY37	AVESA.00001b.r3.2Cg0001569.1	11.9279	24.1558	20.2198	25.7519	35.2662	24.5426
AsWRKY41	AVESA.00001b.r3.2Cg0002688.1	7.72364	30.3409	12.4463	13.9484	42.7362	13.0263
AsWRKY91	AVESA.00001b.r3.4Dg0001357.5	3.63118	4.47331	6.32614	8.28381	7.90109	9.77484
AsWRKY93	AVESA.00001b.r3.4Dg0001810.3	0.180874	0.397187	0.627586	0.591611	1.57048	0.418139
AsWRKY48	AVESA.00001b.r3.2Dg0003425.2	18.9637	37.1433	26.5841	34.8046	48.6072	34.7885
AsWRKY45	AVESA.00001b.r3.2Dg0001924.1	1.43205	6.24967	2.98703	2.4654	8.26687	3.40358
AsWRKY135	AVESA.00001b.r3.6Ag0000523.1	0.850229	0.77295	0.769343	1.01041	1.09793	1.17193
AsWRKY54	AVESA.00001b.r3.3Ag0002151.1	0.803987	6.73106	2.61038	7.6958	22.6993	17.3464
AsWRKY55	AVESA.00001b.r3.3Ag0002231.2	0.265843	0.971838	2.62861	1.86793	2.11955	4.68116
AsWRKY32	AVESA.00001b.r3.2Ag0001949.2	0	0	0	0	0	0
AsWRKY136	AVESA.00001b.r3.6Ag0001122.1	0	0	0	0	0	0
ASWRKY63	AVESA.00001b.r3.3Cg0002394.1	4.39433	27.0846	8.70828	12.2532	33.8231	18.1282
AsWRKY64	AVESA.00001b.r3.3Cg0002477.1	0.435531	1.22485	0.957486	1.57642	2.53687	1.95502
AsWRKY59	AVESA.00001b.r3.3Cg0000881.1	0.497266	1.93593	1.01219	0.942041	3.04521	1.94291
AsWRKY151	AVESA.00001b.r3.7Cg0000048.2	4.58145	3.05985	8.32291	5.87759	4.39188	9.76766
AsWRKY145	AVESA.00001b.r3.6Cg0003107.2	0	0	0	0	0	0
AsWRKY40	AVESA.00001b.r3.2Cg0002644.1	0	0	0	0.00644033	0	0
AsWRKY158	AVESA.00001b.r3.7Dg0001883.1	0.120389	0.0831645	0.0547028	0.208647	0.054004	0.129235
AsWRKY74	AVESA.00001b.r3.3Dg0001695.1	3.15108	25.8003	9.59964	7.33951	25.5533	18.1468
AsWRKY75	AVESA.00001b.r3.3Dg0001784.1	0.519779	0.976824	1.37938	1.48822	2.39515	3.69602
AsWRKY71	AVESA.00001b.r3.3Dg0001195.1	1.15037	6.27722	2.92701	2.10131	8.6022	2.82274
AsWRKY44	AVESA.00001b.r3.2Dg0001878.1	0	0	0	0	0	0
AsWRKY95	AVESA.00001b.r3.4Dg0002562.1	1.09754	1.30347	3.81811	2.22448	1.55131	4.554
AsWRKY146	AVESA.00001b.r3.6Dg0000807.1	0	0	0	0	0	0
AsWRKY100	AVESA.00001b.r3.5Ag0002236.1	0	0.019637	0.0548716	0.470697	0.137796	0.408674
AsWRKY103	AVESA.00001b.r3.5Ag0002239.3	0.446796	2.12827	2.09655	2.0814	3.10191	6.24246
AsWRKY99	AVESA.00001b.r3.5Ag0001915.2	0.0292031	0.279268	0.0619886	0.0156386	0.12326	0.044268
AsWRKY4	AVESA.00001b.r3.1Ag0001403.1	0	0	0	0.0147459	0	0.0185403
ASWRKY9	AVESA.00001b.r3.1Ag0002919.1	0	0.109973	0.0146546	0.604577	1.26631	1.41904
AsWRKY85	AVESA.00001b.r3.4Ag0002758.1	0	0	0	0.133081	0.152739	0.040566
AsWRKY110	AVESA.00001b.r3.5Ag0003138.9	0	0	0.00443147	0.00410353	0.0260712	0.0146827
AsWRKY96	AVESA.00001b.r3.5Ag0000694.1	0.0838773	0.013273	0.0450417	0.446671	0.233826	0.088386
AsWRKY141	AVESA.00001b.r3.6Ag0002945.2	0.540974	0.535773	1.16958	12.6367	6.08186	7.75405
AsWRKY140	AVESA.00001b.r3.6Ag0002944.2	0.0714266	0.053927	0.0778045	0.844997	0.199502	0.40633
AsWRKY2	AVESA.00001b.r3.1Ag0000229.6	1.14635	2.92078	3.17259	23.1787	19.5304	43.5172
ASWRKY7	AVESA.00001b.r3.1Ag0002093.1	0.0275742	0.0717856	0.0680037	0.298563	0.0567073	0.198971
AsWRKY12	AVESA.00001b.r3.1Ag0003598.2	0.882425	2.56031	3.08286	14.1452	4.7808	4.66822
AsWRKY13	AVESA.00001b.r3.1Ag0003599.1	9.04162	13.0431	8.27019	15.678	5.52986	6.5695
AsWRKY8	AVESA.00001b.r3.1Ag0002094.1	2.26895	2.7975	4.84238	12.1798	3.94685	8.44645
AsWRKY52	AVESA.00001b.r3.3Ag0001750.1	2.7695	16.7373	20.9134	22.312	29.3034	37.6153
AsWRKY102	AVESA.00001b.r3.5Ag0002238.1	0.012548	0.123332	0.088822	0.658395	0.681092	0.905806
AsWRKY101	AVESA.00001b.r3.5Ag0002237.1	1.79828	8.11764	4.57538	15.1849	20.6205	10.376
AsWRKY104	AVESA.00001b.r3.5Ag0002241.2	1.02196	4.27856	2.65875	4.76264	6.48237	9.77989
AsWRKY105	AVESA.00001b.r3.5Ag0002242.1	0.0101537	0	0.0141293	0.0127344	0.0586768	0.0315074
AsWRKY89	AVESA.00001b.r3.4Cg0003114.1	0.136493	0.191822	0.736628	0.4262	0.462379	0.468588
AsWRKY67	AVESA.00001b.r3.3Cg0002589.1	0	0	0	0	0	0
AsWRKY66	AVESA.00001b.r3.3Cg0002585.1	1.39585	1.62979	0.445882	4.98272	3.59797	0.842755
AsWRKY113	AVESA.00001b.r3.5Cg0001449.1	0.301356	0.430604	0.613365	0.549017	0.550566	0.775886
AsWRKY87	AVESA.00001b.r3.4Cg0000279.2	0.185022	0.249065	0.0665641	1.96596	0.95474	0.261137
AsWRKY16	AVESA.00001b.r3.1Cg0000648.1	0.382102	0.447717	0.909572	15.4498	5.68638	24.069
AsWRKY61	AVESA.00001b.r3.3Cg0001979.2	2.32397	7.24712	6.88074	13.3375	11.0553	10.8743
AsWRKY119	AVESA.00001b.r3.5Cg0003110.1	0.160285	0.540515	0.27448	0.411415	1.12097	0.418289
AsWRKY38	AVESA.00001b.r3.2Cg0001660.1	0.475972	3.5639	2.95087	1.96177	6.72529	3.82233
AsWRKY114	AVESA.00001b.r3.5Cg0001834.3	0.490451	2.10845	2.41721	8.55844	6.35478	5.7696
AsWRKY115	AVESA.00001b.r3.5Cg0001835.4	2.47703	10.1081	16.5075	11.4138	14.5257	28.8046
AsWRKY121	AVESA.00001b.r3.5Dg0000239.1	0.775487	1.23191	1.52215	1.72438	1.85802	1.68195
AsWRKY80	AVESA.00001b.r3.3Dg0001885.3	0	0	0	0.00971983	0	0.0133743
AsWRKY79	AVESA.00001b.r3.3Dg0001883.1	0.0262514	0.296275	0.103243	1.91864	2.14544	0.442671
AsWRKY78	AVESA.00001b.r3.3Dg0001880.2	0.345759	0.0677481	0.0148361	0.910769	0.447595	0
AsWRKY21	AVESA.00001b.r3.1Dg0001418.1	0.0866796	0.0579333	0.0446797	0.529397	0.55512	2.96328
AsWRKY77	AVESA.00001b.r3.3Dg0001879.1	0	0.029696	0.0260565	0.040486	0.155299	0.0185292
AsWRKY122	AVESA.00001b.r3.5Dg0000295.1	0.103573	0.0127426	0.028815	0.378886	0.305745	0.0649318
AsWRKY133	AVESA.00001b.r3.5Dg0003042.1	0.0706317	0.0478334	0.010366	0.920133	0.370992	0.220982
AsWRKY19	AVESA.00001b.r3.1Dg0000198.2	0.868183	2.58719	3.13715	21.4878	17.9769	54.3384
AsWRKY25	AVESA.00001b.r3.1Dg0002109.1	0.412269	0.27155	0.646312	0.0491432	0.029803	0.0420431
AsWRKY26	AVESA.00001b.r3.1Dg0002110.1	0.0159376	0.288217	0.375646	0.418051	0.406803	0.653662
AsWRKY161	AVESA.00001b.r3.7Dg0003306.1	0.0292139	0.0201891	0.077144	0.18216	0.412325	0.185101
AsWRKY125	AVESA.00001b.r3.5Dg0001796.2	0.959057	4.23051	3.37101	19.3082	16.232	18.3248
AsWRKY124	AVESA.00001b.r3.5Dg0001795.2	0.0674384	0.219433	0.160908	2.16915	0.94484	1.32753
AsWRKY126	AVESA.00001b.r3.5Dg0001797.3	0.765059	4.65631	3.80841	15.6619	11.3674	20.9809
AsWRKY127	AVESA.00001b.r3.5Dg0001798.1	0.463889	1.37878	0.42075	3.50081	3.56262	2.95206

## Sheet: phosphorus pdefict
Table S10 Expression pattern of 162 AsWRKY genes under phosphorus deficit
Gene ID	Sequence ID	P100	p1
AsWRKY1	AVESA.00001b.r3.1Ag0000114.1	41.4348	2.3106
AsWRKY10	AVESA.00001b.r3.1Ag0002941.2	31.7359	2.12065
AsWRKY100	AVESA.00001b.r3.5Ag0002236.1	0.456922	0
AsWRKY101	AVESA.00001b.r3.5Ag0002237.1	8.25663	0.931572
AsWRKY102	AVESA.00001b.r3.5Ag0002238.1	5.65239	0.769414
AsWRKY103	AVESA.00001b.r3.5Ag0002239.3	2.67584	0.644184
AsWRKY104	AVESA.00001b.r3.5Ag0002241.2	2.52997	0.45806
AsWRKY105	AVESA.00001b.r3.5Ag0002242.1	0.0175309	0.0259888
AsWRKY106	AVESA.00001b.r3.5Ag0002465.1	8.64208	0.150886
AsWRKY107	AVESA.00001b.r3.5Ag0002466.2	18.3817	0.147431
AsWRKY108	AVESA.00001b.r3.5Ag0002467.2	0.911289	0
AsWRKY109	AVESA.00001b.r3.5Ag0002750.9	14.3179	11.9081
AsWRKY11	AVESA.00001b.r3.1Ag0003382.1	4.9208	0.594475
AsWRKY110	AVESA.00001b.r3.5Ag0003138.9	5.55567	4.97874
AsWRKY111	AVESA.00001b.r3.5Cg0000007.1	0.276442	0.161176
AsWRKY112	AVESA.00001b.r3.5Cg0000866.3	41.1245	39.8785
AsWRKY113	AVESA.00001b.r3.5Cg0001449.1	1.1687	0.910017
AsWRKY114	AVESA.00001b.r3.5Cg0001834.3	8.63652	1.67771
AsWRKY115	AVESA.00001b.r3.5Cg0001835.4	4.00613	0.863014
AsWRKY116	AVESA.00001b.r3.5Cg0002021.2	4.34978	0.0283415
AsWRKY117	AVESA.00001b.r3.5Cg0002022.1	2.93981	0
AsWRKY118	AVESA.00001b.r3.5Cg0002367.1	12.7516	9.94514
AsWRKY119	AVESA.00001b.r3.5Cg0003110.1	33.6199	0.347729
AsWRKY12	AVESA.00001b.r3.1Ag0003598.2	3.73407	0.0627898
AsWRKY120	AVESA.00001b.r3.5Cg0003170.1	12.5406	3.73773
AsWRKY121	AVESA.00001b.r3.5Dg0000239.1	222.933	79.9231
AsWRKY122	AVESA.00001b.r3.5Dg0000295.1	0.655133	0.0703893
AsWRKY123	AVESA.00001b.r3.5Dg0001036.1	40.5807	39.4921
AsWRKY124	AVESA.00001b.r3.5Dg0001795.2	0.340561	0.114313
AsWRKY125	AVESA.00001b.r3.5Dg0001796.2	13.9622	1.7039
AsWRKY126	AVESA.00001b.r3.5Dg0001797.3	4.66896	0.616843
AsWRKY127	AVESA.00001b.r3.5Dg0001798.1	1.87908	0.465797
AsWRKY128	AVESA.00001b.r3.5Dg0001996.2	24.1614	0.0592917
AsWRKY129	AVESA.00001b.r3.5Dg0001997.5	40.2785	0.173715
AsWRKY13	AVESA.00001b.r3.1Ag0003599.1	1.53407	0
AsWRKY130	AVESA.00001b.r3.5Dg0002271.3	15.5377	10.4273
AsWRKY131	AVESA.00001b.r3.5Dg0002639.1	4.44435	7.99008
AsWRKY132	AVESA.00001b.r3.5Dg0002641.2	0.286257	0.581798
AsWRKY133	AVESA.00001b.r3.5Dg0003042.1	5.19604	1.12814
AsWRKY134	AVESA.00001b.r3.6Ag0000181.1	228.017	18.0626
AsWRKY135	AVESA.00001b.r3.6Ag0000523.1	24.9085	5.01392
AsWRKY136	AVESA.00001b.r3.6Ag0001122.1	1.69619	2.26227
AsWRKY137	AVESA.00001b.r3.6Ag0001747.1	1.67716	0.655174
AsWRKY138	AVESA.00001b.r3.6Ag0002334.1	34.0847	33.1807
AsWRKY139	AVESA.00001b.r3.6Ag0002386.2	0.503301	0.84746
AsWRKY14	AVESA.00001b.r3.1Ag0003654.1	4.37665	3.94318
AsWRKY140	AVESA.00001b.r3.6Ag0002944.2	2.947	0.544347
AsWRKY141	AVESA.00001b.r3.6Ag0002945.2	4.71738	1.83092
AsWRKY142	AVESA.00001b.r3.6Cg0000162.1	178.647	2.45129
AsWRKY143	AVESA.00001b.r3.6Cg0000747.1	6.83178	2.69283
AsWRKY144	AVESA.00001b.r3.6Cg0001929.4	66.3487	4.26985
AsWRKY145	AVESA.00001b.r3.6Cg0003107.2	1.96232	2.80497
AsWRKY146	AVESA.00001b.r3.6Dg0000807.1	6.53934	5.03213
AsWRKY147	AVESA.00001b.r3.6Dg0001435.1	4.21091	1.85988
AsWRKY148	AVESA.00001b.r3.7Ag0000779.1	14.86	6.32766
AsWRKY149	AVESA.00001b.r3.7Ag0001493.1	0	0.0673
AsWRKY15	AVESA.00001b.r3.1Cg0000536.1	21.8782	2.17591
AsWRKY150	AVESA.00001b.r3.7Ag0002248.1	30.8098	17.8164
AsWRKY151	AVESA.00001b.r3.7Cg0000048.2	0.115131	0.117625
AsWRKY152	AVESA.00001b.r3.7Cg0000728.1	8.81222	1.10249
AsWRKY153	AVESA.00001b.r3.7Cg0000830.5	8.8318	8.83148
AsWRKY154	AVESA.00001b.r3.7Cg0001326.2	23.4665	14.091
AsWRKY155	AVESA.00001b.r3.7Cg0002625.1	19.6907	17.6051
AsWRKY156	AVESA.00001b.r3.7Cg0002850.1	6.15629	7.65348
AsWRKY157	AVESA.00001b.r3.7Dg0001233.1	34.6829	22.1685
AsWRKY158	AVESA.00001b.r3.7Dg0001883.1	6.23839	3.14183
AsWRKY159	AVESA.00001b.r3.7Dg0002639.1	251.938	4.97121
AsWRKY16	AVESA.00001b.r3.1Cg0000648.1	2.7667	0.552376
AsWRKY160	AVESA.00001b.r3.7Dg0003006.1	182.291	3.64124
AsWRKY161	AVESA.00001b.r3.7Dg0003306.1	65.1525	1.02912
AsWRKY162	AVESA.00001b.r3.7Dg0003368.2	16.358	3.9077
AsWRKY17	AVESA.00001b.r3.1Cg0001096.2	235.764	7.48639
AsWRKY18	AVESA.00001b.r3.1Dg0000086.1	29.123	2.70316
AsWRKY19	AVESA.00001b.r3.1Dg0000198.2	6.49957	0.692729
AsWRKY2	AVESA.00001b.r3.1Ag0000229.6	6.76142	0.587722
AsWRKY20	AVESA.00001b.r3.1Dg0000272.3	123.666	4.87615
AsWRKY21	AVESA.00001b.r3.1Dg0001418.1	5.07248	0.315346
AsWRKY22	AVESA.00001b.r3.1Dg0001433.1	31.4498	3.08765
AsWRKY23	AVESA.00001b.r3.1Dg0001881.2	121.929	1.54161
AsWRKY24	AVESA.00001b.r3.1Dg0002060.1	14.6214	1.77365
AsWRKY25	AVESA.00001b.r3.1Dg0002109.1	0.134229	0
AsWRKY26	AVESA.00001b.r3.1Dg0002110.1	1.15461	0.0174704
AsWRKY27	AVESA.00001b.r3.1Dg0002172.1	31.6494	10.5835
AsWRKY28	AVESA.00001b.r3.2Ag0000805.1	0.567893	0.676491
AsWRKY29	AVESA.00001b.r3.2Ag0000859.1	116.396	36.9476
AsWRKY3	AVESA.00001b.r3.1Ag0000315.4	210.902	4.56798
AsWRKY30	AVESA.00001b.r3.2Ag0001363.2	0.0860393	0.0683017
AsWRKY31	AVESA.00001b.r3.2Ag0001713.1	0.110806	0.175605
AsWRKY32	AVESA.00001b.r3.2Ag0001949.2	3.43307	3.60086
AsWRKY33	AVESA.00001b.r3.2Ag0002003.1	193.968	37.5965
AsWRKY34	AVESA.00001b.r3.2Cg0000377.2	7.51628	10.2971
AsWRKY35	AVESA.00001b.r3.2Cg0000429.2	29.154	32.8566
AsWRKY36	AVESA.00001b.r3.2Cg0001493.1	0.393649	0.604307
AsWRKY37	AVESA.00001b.r3.2Cg0001569.1	60.9333	13.5071
AsWRKY38	AVESA.00001b.r3.2Cg0001660.1	6.73384	5.11616
AsWRKY39	AVESA.00001b.r3.2Cg0002091.1	0.115313	0.132522
AsWRKY4	AVESA.00001b.r3.1Ag0001403.1	0.383004	0.0156075
AsWRKY40	AVESA.00001b.r3.2Cg0002644.1	6.30679	6.17943
AsWRKY41	AVESA.00001b.r3.2Cg0002688.1	81.8414	19.1762
AsWRKY42	AVESA.00001b.r3.2Dg0001085.3	154.622	5.71204
AsWRKY43	AVESA.00001b.r3.2Dg0001275.1	0.0442821	0.0316929
AsWRKY44	AVESA.00001b.r3.2Dg0001878.1	3.55318	4.88555
AsWRKY45	AVESA.00001b.r3.2Dg0001924.1	41.2656	11.9466
AsWRKY46	AVESA.00001b.r3.2Dg0002365.1	1.18029	1.27898
AsWRKY47	AVESA.00001b.r3.2Dg0002415.1	22.5149	26.3205
AsWRKY48	AVESA.00001b.r3.2Dg0003425.2	56.8631	22.2208
AsWRKY49	AVESA.00001b.r3.3Ag0000620.1	0.175129	0.118738
AsWRKY5	AVESA.00001b.r3.1Ag0001421.1	28.8366	1.22952
AsWRKY50	AVESA.00001b.r3.3Ag0000658.1	54.5349	11.4463
AsWRKY51	AVESA.00001b.r3.3Ag0000958.4	70.75	26.7595
AsWRKY52	AVESA.00001b.r3.3Ag0001750.1	10.787	0.0641519
AsWRKY53	AVESA.00001b.r3.3Ag0001795.1	8.35973	1.70678
AsWRKY54	AVESA.00001b.r3.3Ag0002151.1	7.44144	7.87899
AsWRKY55	AVESA.00001b.r3.3Ag0002231.2	11.4212	4.95662
AsWRKY56	AVESA.00001b.r3.3Cg0000615.2	60.8956	5.09128
AsWRKY57	AVESA.00001b.r3.3Cg0000616.1	9.20702	0.103678
AsWRKY58	AVESA.00001b.r3.3Cg0000877.1	5.47693	1.73686
AsWRKY59	AVESA.00001b.r3.3Cg0000881.1	32.1606	1.45073
AsWRKY6	AVESA.00001b.r3.1Ag0001867.1	24.9998	0.197987
AsWRKY60	AVESA.00001b.r3.3Cg0001811.2	56.0477	8.21912
AsWRKY61	AVESA.00001b.r3.3Cg0001979.2	17.4828	0.165384
AsWRKY62	AVESA.00001b.r3.3Cg0002027.1	18.9908	2.36204
ASWRKY63	AVESA.00001b.r3.3Cg0002394.1	23.8643	20.1321
AsWRKY64	AVESA.00001b.r3.3Cg0002477.1	15.0102	4.7953
AsWRKY65	AVESA.00001b.r3.3Cg0002567.2	30.2186	2.77315
AsWRKY66	AVESA.00001b.r3.3Cg0002585.1	0.402294	0.0392323
AsWRKY67	AVESA.00001b.r3.3Cg0002589.1	0.973245	0.01031
AsWRKY68	AVESA.00001b.r3.3Dg0000085.1	0.0422732	0.355887
ASWRKY69	AVESA.00001b.r3.3Dg0000119.1	34.2345	9.84114
ASWRKY7	AVESA.00001b.r3.1Ag0002093.1	5.59185	0.361326
AsWRKY70	AVESA.00001b.r3.3Dg0000120.1	7.91986	0.322796
AsWRKY71	AVESA.00001b.r3.3Dg0001195.1	90.6903	4.88122
AsWRKY72	AVESA.00001b.r3.3Dg0001346.1	13.6897	2.90045
AsWRKY73	AVESA.00001b.r3.3Dg0001412.1	1.507	1.00184
AsWRKY74	AVESA.00001b.r3.3Dg0001695.1	10.0243	8.71753
AsWRKY75	AVESA.00001b.r3.3Dg0001784.1	9.35036	4.88955
AsWRKY76	AVESA.00001b.r3.3Dg0001857.2	59.2865	2.99695
AsWRKY77	AVESA.00001b.r3.3Dg0001879.1	1.42885	0.330766
AsWRKY78	AVESA.00001b.r3.3Dg0001880.2	0.0698075	0
AsWRKY79	AVESA.00001b.r3.3Dg0001883.1	0.801998	0.118205
AsWRKY8	AVESA.00001b.r3.1Ag0002094.1	10.9485	0.636024
AsWRKY80	AVESA.00001b.r3.3Dg0001885.3	0.906695	0
AsWRKY81	AVESA.00001b.r3.4Ag0000998.6	20.154	13.1983
AsWRKY82	AVESA.00001b.r3.4Ag0001473.2	6.77156	4.88339
AsWRKY83	AVESA.00001b.r3.4Ag0001567.1	3.34048	0.710554
AsWRKY84	AVESA.00001b.r3.4Ag0002737.3	51.7115	2.82284
AsWRKY85	AVESA.00001b.r3.4Ag0002758.1	6.02227	0.196549
AsWRKY86	AVESA.00001b.r3.4Ag0003882.1	0.48281	0.611982
AsWRKY87	AVESA.00001b.r3.4Cg0000279.2	10.705	1.84707
AsWRKY88	AVESA.00001b.r3.4Cg0002559.1	4.04531	2.96513
AsWRKY89	AVESA.00001b.r3.4Cg0003114.1	126.258	47.6956
ASWRKY9	AVESA.00001b.r3.1Ag0002919.1	1.97948	0.162587
AsWRKY90	AVESA.00001b.r3.4Dg0000598.1	10.4482	9.73408
AsWRKY91	AVESA.00001b.r3.4Dg0001357.5	18.7021	9.50567
AsWRKY92	AVESA.00001b.r3.4Dg0001449.1	2.84806	0.560435
AsWRKY93	AVESA.00001b.r3.4Dg0001810.3	8.70765	8.61441
AsWRKY94	AVESA.00001b.r3.4Dg0001906.1	7.45298	1.58351
AsWRKY95	AVESA.00001b.r3.4Dg0002562.1	0	0
AsWRKY96	AVESA.00001b.r3.5Ag0000694.1	1.26822	0.0730516
AsWRKY97	AVESA.00001b.r3.5Ag0001084.2	6.32407	7.13578
AsWRKY98	AVESA.00001b.r3.5Ag0001458.1	49.0073	41.2493
AsWRKY99	AVESA.00001b.r3.5Ag0001915.2	6.9473	1.28012

## Sheet: lemma development
Table S10 Expression patterns of 162 AsWRKY genes during lemma development
Gene ID	Sequence ID	BP1	BP2	BP3	OP1	OP2	OP3
AsWRKY1	AVESA.00001b.r3.1Ag0000114.1	0	0.622628	1.60188	0.0390747	0.103658	5.68315
AsWRKY10	AVESA.00001b.r3.1Ag0002941.2	0.0263697	0.0100023	0.564593	0.022372	0.0915397	2.34292
AsWRKY100	AVESA.00001b.r3.5Ag0002236.1	0.0946434	0.0102068	0	0.16849	0.0494354	0.0940958
AsWRKY101	AVESA.00001b.r3.5Ag0002237.1	1.04163	0.608864	0.992359	3.0048	1.95451	0.910775
AsWRKY102	AVESA.00001b.r3.5Ag0002238.1	0	0.0118106	0	0	0.0168093	0.024295
AsWRKY103	AVESA.00001b.r3.5Ag0002239.3	0.162718	0.053256	0.114674	0.164778	0.238135	0.31437
AsWRKY104	AVESA.00001b.r3.5Ag0002241.2	0.288776	0.436746	1.31338	1.50699	0.805454	2.03495
AsWRKY105	AVESA.00001b.r3.5Ag0002242.1	0	0	0.00914007	0	0	0.0130674
AsWRKY106	AVESA.00001b.r3.5Ag0002465.1	0	0	0	0.100313	0.0705689	1.09998
AsWRKY107	AVESA.00001b.r3.5Ag0002466.2	0.085145	0.327876	0.404933	1.11017	1.14649	1.02006
AsWRKY108	AVESA.00001b.r3.5Ag0002467.2	0	0	0	0	0	0.041451
AsWRKY109	AVESA.00001b.r3.5Ag0002750.9	3.66721	3.59411	5.07497	2.25613	3.54245	8.69813
AsWRKY11	AVESA.00001b.r3.1Ag0003382.1	0.993154	0.265483	0.440774	1.82986	1.13538	2.41577
AsWRKY110	AVESA.00001b.r3.5Ag0003138.9	5.39641	4.16233	4.14965	6.71507	7.49239	3.68017
AsWRKY111	AVESA.00001b.r3.5Cg0000007.1	0.02447	0	0.060972	0	0.0208026	0.0105821
AsWRKY112	AVESA.00001b.r3.5Cg0000866.3	5.72217	7.83361	9.16715	3.66955	6.84971	14.558
AsWRKY113	AVESA.00001b.r3.5Cg0001449.1	0.622201	0.593858	0.662196	0.239147	0.381303	2.96535
AsWRKY114	AVESA.00001b.r3.5Cg0001834.3	1.14455	0.435592	0.546331	1.22127	0.519042	1.49845
AsWRKY115	AVESA.00001b.r3.5Cg0001835.4	1.64939	1.25377	1.26194	2.23294	1.24815	6.60294
AsWRKY116	AVESA.00001b.r3.5Cg0002021.2	0.348178	1.02339	1.0863	0.103959	0.262624	0.402966
AsWRKY117	AVESA.00001b.r3.5Cg0002022.1	0	0.100507	0.113147	0.0231063	0.0565344	0.232132
AsWRKY118	AVESA.00001b.r3.5Cg0002367.1	1.56377	2.78022	6.43496	1.16787	2.26778	11.3371
AsWRKY119	AVESA.00001b.r3.5Cg0003110.1	0	0.0328164	0.13173	0	0.0312258	0.0597598
AsWRKY12	AVESA.00001b.r3.1Ag0003598.2	0.0277637	0	0.475969	0.150911	0.849949	1.64511
AsWRKY120	AVESA.00001b.r3.5Cg0003170.1	0	0	0	0	0	0.337539
AsWRKY121	AVESA.00001b.r3.5Dg0000239.1	5.71845	4.92029	5.88731	12.5574	14.4637	42.1387
AsWRKY122	AVESA.00001b.r3.5Dg0000295.1	0	0	0	0	0	0.107497
AsWRKY123	AVESA.00001b.r3.5Dg0001036.1	4.64017	5.13994	5.81741	4.78601	7.87256	17.6841
AsWRKY124	AVESA.00001b.r3.5Dg0001795.2	0.0506321	0.00919157	0.0673338	0.114141	0.0632746	0.124182
AsWRKY125	AVESA.00001b.r3.5Dg0001796.2	0.333554	0.4166	0.28942	0.838986	0.19551	1.15749
AsWRKY126	AVESA.00001b.r3.5Dg0001797.3	0.423946	0.29446	0.120956	0.537698	0.725133	0.143396
AsWRKY127	AVESA.00001b.r3.5Dg0001798.1	0.388292	0.424685	0.29493	0.477978	0.443958	0.34781
AsWRKY128	AVESA.00001b.r3.5Dg0001996.2	0.185593	0	0.461021	0.126792	0	0.93091
AsWRKY129	AVESA.00001b.r3.5Dg0001997.5	3.28764	5.6306	3.89745	1.06365	1.81578	1.46344
AsWRKY13	AVESA.00001b.r3.1Ag0003599.1	0.0798279	0.136732	0.835094	0.552472	0.727559	2.56118
AsWRKY130	AVESA.00001b.r3.5Dg0002271.3	1.4113	2.25967	4.43518	1.13221	2.41784	7.5312
AsWRKY131	AVESA.00001b.r3.5Dg0002639.1	5.77532	3.93987	3.66	0.620237	0.786797	0.737463
AsWRKY132	AVESA.00001b.r3.5Dg0002641.2	0.299406	1.28157	7.04729	0.0255769	0.032761	0.0813625
AsWRKY133	AVESA.00001b.r3.5Dg0003042.1	0	0	0.269644	0	0.0246914	0.75462
AsWRKY134	AVESA.00001b.r3.6Ag0000181.1	0.383831	0.808956	4.60922	7.20032	2.4257	9.06624
AsWRKY135	AVESA.00001b.r3.6Ag0000523.1	1.19263	0.709154	1.64433	2.18903	0.805143	0.35735
AsWRKY136	AVESA.00001b.r3.6Ag0001122.1	0.0678073	0.0287319	0.0612237	0	0.080263	0.0661282
AsWRKY137	AVESA.00001b.r3.6Ag0001747.1	0	0	0	0	0	0.300753
AsWRKY138	AVESA.00001b.r3.6Ag0002334.1	12.3244	10.3099	12.7704	14.745	13.4722	15.7153
AsWRKY139	AVESA.00001b.r3.6Ag0002386.2	3.31587	3.354	3.00813	4.14464	2.9991	2.93006
AsWRKY14	AVESA.00001b.r3.1Ag0003654.1	0.0939713	0.241369	0.87314	0.0602757	0.28613	2.24963
AsWRKY140	AVESA.00001b.r3.6Ag0002944.2	0	0	0.0088573	0	0	0
AsWRKY141	AVESA.00001b.r3.6Ag0002945.2	0	0.0330393	0.322028	0	0	3.79865
AsWRKY142	AVESA.00001b.r3.6Cg0000162.1	0.0648349	0.101038	0.0688593	0.371006	0.332044	1.85831
AsWRKY143	AVESA.00001b.r3.6Cg0000747.1	0	0	0	0	0	0.0450266
AsWRKY144	AVESA.00001b.r3.6Cg0001929.4	0.558324	0.574292	3.37626	5.01461	2.35163	7.94546
AsWRKY145	AVESA.00001b.r3.6Cg0003107.2	0.152175	0.193472	0.0747002	0.323342	0.438968	0.455983
AsWRKY146	AVESA.00001b.r3.6Dg0000807.1	0	0.0966747	0.107248	0.0458884	0.153751	0.380273
AsWRKY147	AVESA.00001b.r3.6Dg0001435.1	0	0	0	0	0	0.124605
AsWRKY148	AVESA.00001b.r3.7Ag0000779.1	0	0	0	0	0	0.149659
AsWRKY149	AVESA.00001b.r3.7Ag0001493.1	1.49277	0.258728	0.630112	0.470768	0.182344	0.165494
AsWRKY15	AVESA.00001b.r3.1Cg0000536.1	0	0	0.27365	0.030108	0.0275552	1.84243
AsWRKY150	AVESA.00001b.r3.7Ag0002248.1	8.39372	6.67924	8.28631	9.15821	9.07615	13.1567
AsWRKY151	AVESA.00001b.r3.7Cg0000048.2	0.570477	0.2604	0.919398	1.27454	1.84191	3.12781
AsWRKY152	AVESA.00001b.r3.7Cg0000728.1	0.478461	0.748059	3.68699	0.480077	0.499591	2.08526
AsWRKY153	AVESA.00001b.r3.7Cg0000830.5	2.78199	0.950814	4.40089	4.10241	3.25877	1.30711
AsWRKY154	AVESA.00001b.r3.7Cg0001326.2	5.2594	2.03614	3.26394	5.58192	3.74353	6.15801
AsWRKY155	AVESA.00001b.r3.7Cg0002625.1	8.82767	6.52686	8.28694	9.35567	8.32513	8.50611
AsWRKY156	AVESA.00001b.r3.7Cg0002850.1	8.75415	4.87339	4.69967	6.90307	5.93046	5.76089
AsWRKY157	AVESA.00001b.r3.7Dg0001233.1	12.6423	11.3052	15.2589	14.6136	10.9633	19.8288
AsWRKY158	AVESA.00001b.r3.7Dg0001883.1	0.446503	0.0842373	0.119185	0.679326	0.198921	0.0872923
AsWRKY159	AVESA.00001b.r3.7Dg0002639.1	0.215879	0.104027	0.228998	0.326941	0.21387	2.98963
AsWRKY16	AVESA.00001b.r3.1Cg0000648.1	0.440452	2.13297	2.9279	0.890184	0.988148	0.832065
AsWRKY160	AVESA.00001b.r3.7Dg0003006.1	0.120639	0.0866852	0.267732	1.6129	0.0187746	1.6032
AsWRKY161	AVESA.00001b.r3.7Dg0003306.1	0.0169623	0	0.0925557	0	0.0149094	0.049194
AsWRKY162	AVESA.00001b.r3.7Dg0003368.2	0	0.0175958	0.00717387	0	0.0089123	0.262402
AsWRKY17	AVESA.00001b.r3.1Cg0001096.2	0.587005	0.87936	2.20878	1.74006	1.7068	15.6076
AsWRKY18	AVESA.00001b.r3.1Dg0000086.1	0.238276	0.668806	1.31906	0.120537	0.453797	7.74869
AsWRKY19	AVESA.00001b.r3.1Dg0000198.2	0.126787	1.05417	1.79373	2.48697	1.7339	3.14805
AsWRKY2	AVESA.00001b.r3.1Ag0000229.6	1.59755	3.03453	4.49754	1.34494	1.29988	2.63801
AsWRKY20	AVESA.00001b.r3.1Dg0000272.3	0.0341985	0.288526	1.95947	0.700648	0.689426	10.8795
AsWRKY21	AVESA.00001b.r3.1Dg0001418.1	0.179546	0.205028	0.327654	1.07986	0.478109	0.0902062
AsWRKY22	AVESA.00001b.r3.1Dg0001433.1	0	0.062702	0.839648	0	0.150039	2.62091
AsWRKY23	AVESA.00001b.r3.1Dg0001881.2	0.471689	0.569621	0.495221	3.31198	1.67654	11.7288
AsWRKY24	AVESA.00001b.r3.1Dg0002060.1	0.134748	0.352091	0.516267	0.115903	0.371624	1.31062
AsWRKY25	AVESA.00001b.r3.1Dg0002109.1	0	0	0.0648633	0.295913	0.813697	0.514506
AsWRKY26	AVESA.00001b.r3.1Dg0002110.1	0	0	0.102831	0.112119	0.760163	2.21976
AsWRKY27	AVESA.00001b.r3.1Dg0002172.1	0.0213688	0.0183601	0.971653	0.304749	0.254165	2.7131
AsWRKY28	AVESA.00001b.r3.2Ag0000805.1	2.37394	0.254994	1.77024	1.02124	0.459178	1.54897
AsWRKY29	AVESA.00001b.r3.2Ag0000859.1	7.30281	4.64054	12.3044	8.19931	3.69945	12.7112
AsWRKY3	AVESA.00001b.r3.1Ag0000315.4	0.0340093	0.111258	0.742839	1.64417	0.849781	8.29688
AsWRKY30	AVESA.00001b.r3.2Ag0001363.2	3.00132	0.583661	0.660264	6.06209	2.12511	0.278933
AsWRKY31	AVESA.00001b.r3.2Ag0001713.1	0.678014	1.52917	3.47655	0.565175	4.61172	1.11889
AsWRKY32	AVESA.00001b.r3.2Ag0001949.2	0.0126473	0.0250112	0.0797122	0.011563	0.217035	0.0719444
AsWRKY33	AVESA.00001b.r3.2Ag0002003.1	11.0978	5.5179	19.8717	14.9209	12.0886	13.4545
AsWRKY34	AVESA.00001b.r3.2Cg0000377.2	13.7535	14.4336	9.00924	14.0026	15.8906	7.21018
AsWRKY35	AVESA.00001b.r3.2Cg0000429.2	11.1711	10.0364	12.8752	14.6445	12.8814	16.6428
AsWRKY36	AVESA.00001b.r3.2Cg0001493.1	2.30314	0.641673	2.81262	1.52969	0.956545	2.02651
AsWRKY37	AVESA.00001b.r3.2Cg0001569.1	8.78452	7.02274	16.1396	4.69524	2.93633	8.69126
AsWRKY38	AVESA.00001b.r3.2Cg0001660.1	4.63086	2.801	2.97228	7.18485	6.71052	6.05465
AsWRKY39	AVESA.00001b.r3.2Cg0002091.1	2.8224	1.10325	0.530928	6.33331	2.38097	0.0438303
AsWRKY4	AVESA.00001b.r3.1Ag0001403.1	0	0	0	0	0	0
AsWRKY40	AVESA.00001b.r3.2Cg0002644.1	0	0.00855687	0.0423966	0	0.210666	0.0558202
AsWRKY41	AVESA.00001b.r3.2Cg0002688.1	4.6268	2.16185	8.33112	12.2225	12.442	9.27624
AsWRKY42	AVESA.00001b.r3.2Dg0001085.3	0.147562	0.143628	3.24489	3.06425	1.0901	8.79992
AsWRKY43	AVESA.00001b.r3.2Dg0001275.1	2.56698	0.250711	0.487524	6.47356	1.86183	0.129091
AsWRKY44	AVESA.00001b.r3.2Dg0001878.1	0.0114434	0.0241331	0.06644	0.0279079	0.147939	0.224416
AsWRKY45	AVESA.00001b.r3.2Dg0001924.1	1.68381	1.3665	4.77978	17.2536	13.9123	13.3502
AsWRKY46	AVESA.00001b.r3.2Dg0002365.1	2.68764	3.05999	2.87645	3.17329	2.91319	2.61519
AsWRKY47	AVESA.00001b.r3.2Dg0002415.1	10.5821	8.98117	10.3307	12.3008	11.1104	12.6826
AsWRKY48	AVESA.00001b.r3.2Dg0003425.2	8.75476	4.79419	11.6752	10.3704	5.52156	13.4234
AsWRKY49	AVESA.00001b.r3.3Ag0000620.1	3.93191	1.93674	1.80756	4.59221	6.88521	2.60792
AsWRKY5	AVESA.00001b.r3.1Ag0001421.1	0.00126006	0.0758849	1.5268	0.033625	0.26124	3.63503
AsWRKY50	AVESA.00001b.r3.3Ag0000658.1	0	0	0	0	0	0.312772
AsWRKY51	AVESA.00001b.r3.3Ag0000958.4	1.21418	3.6921	5.17636	0.39008	1.20069	19.4252
AsWRKY52	AVESA.00001b.r3.3Ag0001750.1	0.0856652	0.516432	4.04632	0	0.143885	3.89777
AsWRKY53	AVESA.00001b.r3.3Ag0001795.1	2.64015	3.8149	3.1869	0.750148	2.20868	6.91331
AsWRKY54	AVESA.00001b.r3.3Ag0002151.1	4.33147	4.6802	7.64961	4.41234	3.8032	7.39101
AsWRKY55	AVESA.00001b.r3.3Ag0002231.2	0.0293998	0.0243672	0.310404	0	0	2.78403
AsWRKY56	AVESA.00001b.r3.3Cg0000615.2	0	0	0	0	0.0124794	0.869952
AsWRKY57	AVESA.00001b.r3.3Cg0000616.1	0.248796	0.333833	1.46317	0.38471	0.292185	2.75662
AsWRKY58	AVESA.00001b.r3.3Cg0000877.1	0.173885	0.211559	1.00286	0.672327	2.31528	2.17784
AsWRKY59	AVESA.00001b.r3.3Cg0000881.1	0.10088	0.157976	0.300731	0	0.0984777	0.196542
AsWRKY6	AVESA.00001b.r3.1Ag0001867.1	0.093558	0.0469807	0.0274393	0.284835	0.195881	8.50684
AsWRKY60	AVESA.00001b.r3.3Cg0001811.2	0.339191	0.93014	3.37375	0.149765	0.581725	19.6914
AsWRKY61	AVESA.00001b.r3.3Cg0001979.2	0	0.034481	2.00071	0	0.0604611	2.72231
AsWRKY62	AVESA.00001b.r3.3Cg0002027.1	2.46586	2.42173	4.27009	0.680088	1.67852	7.50873
AsWRKY63	AVESA.00001b.r3.3Cg0002394.1	2.72579	4.14845	7.35616	7.01922	5.09291	14.8171
AsWRKY64	AVESA.00001b.r3.3Cg0002477.1	0.0462623	0.0741157	0.234159	0.0213196	0.0191488	0.921274
AsWRKY65	AVESA.00001b.r3.3Cg0002567.2	0.0501864	0.0636359	1.0214	0.315757	0.601263	4.96873
AsWRKY66	AVESA.00001b.r3.3Cg0002585.1	0.0304965	0.0483673	0.302502	0.0620477	0.0553807	0.22378
AsWRKY67	AVESA.00001b.r3.3Cg0002589.1	0	0	0	0.0122335	0	0.0109629
AsWRKY68	AVESA.00001b.r3.3Dg0000085.1	0.846815	0.243296	0.550557	1.07552	1.04961	0.822224
AsWRKY69	AVESA.00001b.r3.3Dg0000119.1	0.0144082	0	0.0432009	0	0	1.05178
AsWRKY7	AVESA.00001b.r3.1Ag0002093.1	0.0277559	0.079619	0.484708	0.448257	0.683062	1.88758
AsWRKY70	AVESA.00001b.r3.3Dg0000120.1	0	0	0.378493	0	0.0258962	1.98245
AsWRKY71	AVESA.00001b.r3.3Dg0001195.1	0.0891678	0.268738	0.186328	0.0461507	0.0404943	0.45907
AsWRKY72	AVESA.00001b.r3.3Dg0001346.1	2.49988	3.75276	4.65555	0.40913	1.37483	10.3442
AsWRKY73	AVESA.00001b.r3.3Dg0001412.1	0.931073	0.115107	0.157328	2.0109	0.491319	0.186761
AsWRKY74	AVESA.00001b.r3.3Dg0001695.1	2.66248	3.60763	5.29766	7.88856	6.15244	11.8612
AsWRKY75	AVESA.00001b.r3.3Dg0001784.1	0.0996295	0.195112	0.455855	0.0307425	0.011868	2.28533
AsWRKY76	AVESA.00001b.r3.3Dg0001857.2	0.024872	0.057015	0.831158	0.120521	0.435371	6.65394
AsWRKY77	AVESA.00001b.r3.3Dg0001879.1	0.400164	0.0253353	0.0746317	0.824402	0.225406	0.0576347
AsWRKY78	AVESA.00001b.r3.3Dg0001880.2	0.0425442	0.0617242	0.0273004	0	0.0213876	0
AsWRKY79	AVESA.00001b.r3.3Dg0001883.1	0	0.0155367	0.0210192	0.145953	0.020553	0.045756
AsWRKY8	AVESA.00001b.r3.1Ag0002094.1	2.02912	3.00927	3.49272	1.64378	2.65473	4.64093
AsWRKY80	AVESA.00001b.r3.3Dg0001885.3	0	0	0.00480603	0	0	0
AsWRKY81	AVESA.00001b.r3.4Ag0000998.6	7.6687	4.79742	5.6019	9.44717	8.89041	8.86098
AsWRKY82	AVESA.00001b.r3.4Ag0001473.2	0.814227	0.280712	1.0735	2.38233	1.63101	0.381319
AsWRKY83	AVESA.00001b.r3.4Ag0001567.1	0.44671	0.918588	3.28851	0.414623	0.684208	2.77193
AsWRKY84	AVESA.00001b.r3.4Ag0002737.3	0	0.0760471	0.629628	0.0938336	0.326427	6.88397
AsWRKY85	AVESA.00001b.r3.4Ag0002758.1	0.411607	0.650715	0.0937093	5.35461	3.51248	0.0941426
AsWRKY86	AVESA.00001b.r3.4Ag0003882.1	2.6623	0.265759	0.391105	2.34163	0.602837	0.323341
AsWRKY87	AVESA.00001b.r3.4Cg0000279.2	0	0	0.0346426	0	0	0.514497
AsWRKY88	AVESA.00001b.r3.4Cg0002559.1	4.57637	2.99228	2.85798	3.4678	3.10562	2.68844
AsWRKY89	AVESA.00001b.r3.4Cg0003114.1	3.5404	1.35969	4.10755	5.31869	6.60824	20.0877
AsWRKY9	AVESA.00001b.r3.1Ag0002919.1	0.201353	0.155579	0.0911503	0.37351	0.170268	0
AsWRKY90	AVESA.00001b.r3.4Dg0000598.1	8.77436	8.38537	8.56209	8.6969	7.99944	6.16211
AsWRKY91	AVESA.00001b.r3.4Dg0001357.5	7.71198	5.09209	5.43785	8.85863	6.95803	7.72182
AsWRKY92	AVESA.00001b.r3.4Dg0001449.1	0	0	0.126874	0	0	0.761406
AsWRKY93	AVESA.00001b.r3.4Dg0001810.3	0.754649	0.395625	1.80479	2.09392	2.30349	0.403654
AsWRKY94	AVESA.00001b.r3.4Dg0001906.1	0.50386	0.42135	2.68286	0.337809	0.531181	3.376
AsWRKY95	AVESA.00001b.r3.4Dg0002562.1	1.1586	0.965894	1.59582	1.90747	1.63111	2.0335
AsWRKY96	AVESA.00001b.r3.5Ag0000694.1	0.025	0	0.0305987	0	0	0.0643523
AsWRKY97	AVESA.00001b.r3.5Ag0001084.2	11.3286	7.83817	6.00169	9.66636	9.4518	4.7863
AsWRKY98	AVESA.00001b.r3.5Ag0001458.1	5.48703	6.66077	10.512	3.86481	4.32466	15.1793
AsWRKY99	AVESA.00001b.r3.5Ag0001915.2	0	0	0	0	0.020856	0

## Sheet: seed vigor
Table S10 Expression patterns of 162 AsWRKY genes during seed aging
Gene ID	Sequence ID	P0	P16	P32
AsWRKY1	AVESA.00001b.r3.1Ag0000114.1	0.144321	0.0414454	0.280158
AsWRKY10	AVESA.00001b.r3.1Ag0002941.2	0.704415	0.724277	1.5877
AsWRKY100	AVESA.00001b.r3.5Ag0002236.1	0.00759107	0.0184291	0.00944207
AsWRKY101	AVESA.00001b.r3.5Ag0002237.1	5.16421	1.81592	2.66978
AsWRKY102	AVESA.00001b.r3.5Ag0002238.1	0.199586	0.034929	0.111163
AsWRKY103	AVESA.00001b.r3.5Ag0002239.3	0.00846657	0.0228775	0.0766879
AsWRKY104	AVESA.00001b.r3.5Ag0002241.2	0.11154	0.211265	0.136498
AsWRKY105	AVESA.00001b.r3.5Ag0002242.1	0	0	0.0264575
AsWRKY106	AVESA.00001b.r3.5Ag0002465.1	0	0	0
AsWRKY107	AVESA.00001b.r3.5Ag0002466.2	0	0	0.0150097
AsWRKY108	AVESA.00001b.r3.5Ag0002467.2	0	0	0
AsWRKY109	AVESA.00001b.r3.5Ag0002750.9	2.37676	2.58524	2.40522
AsWRKY11	AVESA.00001b.r3.1Ag0003382.1	0.69158	0.588834	0.538301
AsWRKY110	AVESA.00001b.r3.5Ag0003138.9	1.50258	1.19213	0.500408
AsWRKY111	AVESA.00001b.r3.5Cg0000007.1	5.22649	1.98212	1.65758
AsWRKY112	AVESA.00001b.r3.5Cg0000866.3	3.04205	4.28798	3.2335
AsWRKY113	AVESA.00001b.r3.5Cg0001449.1	0.167614	0.121103	0.097176
AsWRKY114	AVESA.00001b.r3.5Cg0001834.3	0.546754	0.155822	0.320358
AsWRKY115	AVESA.00001b.r3.5Cg0001835.4	0.37987	0.126454	0.259033
AsWRKY116	AVESA.00001b.r3.5Cg0002021.2	0	0	0
AsWRKY117	AVESA.00001b.r3.5Cg0002022.1	0	0	0
AsWRKY118	AVESA.00001b.r3.5Cg0002367.1	2.3398	2.50736	2.71124
AsWRKY119	AVESA.00001b.r3.5Cg0003110.1	0.0269201	0.0631822	0.164671
AsWRKY12	AVESA.00001b.r3.1Ag0003598.2	0.542776	0.890541	1.50414
AsWRKY120	AVESA.00001b.r3.5Cg0003170.1	2.83164	2.3852	2.62555
AsWRKY121	AVESA.00001b.r3.5Dg0000239.1	52.5333	36.1979	33.3275
AsWRKY122	AVESA.00001b.r3.5Dg0000295.1	0	0	0.023517
AsWRKY123	AVESA.00001b.r3.5Dg0001036.1	4.44997	6.32105	5.85617
AsWRKY124	AVESA.00001b.r3.5Dg0001795.2	0	0	0.0196724
AsWRKY125	AVESA.00001b.r3.5Dg0001796.2	1.01229	0.193321	0.626292
AsWRKY126	AVESA.00001b.r3.5Dg0001797.3	0	0.14566	0.0937822
AsWRKY127	AVESA.00001b.r3.5Dg0001798.1	0.299492	0.255624	0.317735
AsWRKY128	AVESA.00001b.r3.5Dg0001996.2	0	0.0400123	0.0406803
AsWRKY129	AVESA.00001b.r3.5Dg0001997.5	0.0134035	0	0.252365
AsWRKY13	AVESA.00001b.r3.1Ag0003599.1	0.214964	0.913935	1.24543
AsWRKY130	AVESA.00001b.r3.5Dg0002271.3	1.52332	2.12506	2.18654
AsWRKY131	AVESA.00001b.r3.5Dg0002639.1	5.20718	4.38843	3.58477
AsWRKY132	AVESA.00001b.r3.5Dg0002641.2	0.901403	1.04339	0.988584
AsWRKY133	AVESA.00001b.r3.5Dg0003042.1	0.28777	0.065331	0.13423
AsWRKY134	AVESA.00001b.r3.6Ag0000181.1	32.246	14.5492	25.3464
AsWRKY135	AVESA.00001b.r3.6Ag0000523.1	2.86738	1.28626	3.28378
AsWRKY136	AVESA.00001b.r3.6Ag0001122.1	1.57262	1.57374	0.883944
AsWRKY137	AVESA.00001b.r3.6Ag0001747.1	0.408554	0.898464	0.372311
AsWRKY138	AVESA.00001b.r3.6Ag0002334.1	13.1223	10.083	10.5967
AsWRKY139	AVESA.00001b.r3.6Ag0002386.2	0.56806	0.609676	0.591472
AsWRKY14	AVESA.00001b.r3.1Ag0003654.1	2.3939	1.26092	3.17329
AsWRKY140	AVESA.00001b.r3.6Ag0002944.2	0	0	0
AsWRKY141	AVESA.00001b.r3.6Ag0002945.2	0.0291531	0	0.076245
AsWRKY142	AVESA.00001b.r3.6Cg0000162.1	0.092668	0.0489016	0.143479
AsWRKY143	AVESA.00001b.r3.6Cg0000747.1	0.43714	0.366203	0.198264
AsWRKY144	AVESA.00001b.r3.6Cg0001929.4	15.0437	7.40897	10.8873
AsWRKY145	AVESA.00001b.r3.6Cg0003107.2	2.58077	2.72981	1.08288
AsWRKY146	AVESA.00001b.r3.6Dg0000807.1	2.42437	1.98467	1.41488
AsWRKY147	AVESA.00001b.r3.6Dg0001435.1	0.828024	1.06293	0.474657
AsWRKY148	AVESA.00001b.r3.7Ag0000779.1	1.46224	1.61319	1.70261
AsWRKY149	AVESA.00001b.r3.7Ag0001493.1	3.38806	2.42716	1.76075
AsWRKY15	AVESA.00001b.r3.1Cg0000536.1	0.0877329	0.0223267	0.152653
AsWRKY150	AVESA.00001b.r3.7Ag0002248.1	5.04827	4.2111	5.85842
AsWRKY151	AVESA.00001b.r3.7Cg0000048.2	0.574733	0.321711	0.225138
AsWRKY152	AVESA.00001b.r3.7Cg0000728.1	1.9309	1.59061	1.78214
AsWRKY153	AVESA.00001b.r3.7Cg0000830.5	6.35648	4.19282	6.83643
AsWRKY154	AVESA.00001b.r3.7Cg0001326.2	8.89416	5.72666	8.14954
AsWRKY155	AVESA.00001b.r3.7Cg0002625.1	3.66489	3.78727	3.38136
AsWRKY156	AVESA.00001b.r3.7Cg0002850.1	4.9543	5.8932	6.83277
AsWRKY157	AVESA.00001b.r3.7Dg0001233.1	7.68996	7.26748	6.19202
AsWRKY158	AVESA.00001b.r3.7Dg0001883.1	0.393891	0.544944	1.82751
AsWRKY159	AVESA.00001b.r3.7Dg0002639.1	0.0636869	0.0222724	0.0941166
AsWRKY16	AVESA.00001b.r3.1Cg0000648.1	0.0117647	0.10391	0.497131
AsWRKY160	AVESA.00001b.r3.7Dg0003006.1	0.455141	0.109964	0.177277
AsWRKY161	AVESA.00001b.r3.7Dg0003306.1	0.00369983	0.0320193	0.0306861
AsWRKY162	AVESA.00001b.r3.7Dg0003368.2	1.14004	0.7271	0.915974
AsWRKY17	AVESA.00001b.r3.1Cg0001096.2	5.43556	2.7721	3.84167
AsWRKY18	AVESA.00001b.r3.1Dg0000086.1	0.20947	0.149686	0.21596
AsWRKY19	AVESA.00001b.r3.1Dg0000198.2	0.300964	0.325501	1.01101
AsWRKY2	AVESA.00001b.r3.1Ag0000229.6	0.511119	0.41296	0.863037
AsWRKY20	AVESA.00001b.r3.1Dg0000272.3	4.0216	1.47193	3.50203
AsWRKY21	AVESA.00001b.r3.1Dg0001418.1	0.350789	0.080166	0.0803339
AsWRKY22	AVESA.00001b.r3.1Dg0001433.1	0.8217	0.723839	1.42649
AsWRKY23	AVESA.00001b.r3.1Dg0001881.2	1.9419	2.47469	2.86573
AsWRKY24	AVESA.00001b.r3.1Dg0002060.1	3.85765	2.95142	6.80353
AsWRKY25	AVESA.00001b.r3.1Dg0002109.1	0.0766849	0.110218	0.0286982
AsWRKY26	AVESA.00001b.r3.1Dg0002110.1	0.0599267	0.0353724	0.309406
AsWRKY27	AVESA.00001b.r3.1Dg0002172.1	7.47158	6.39052	9.00853
AsWRKY28	AVESA.00001b.r3.2Ag0000805.1	0.490621	0.761413	0.546116
AsWRKY29	AVESA.00001b.r3.2Ag0000859.1	16.5392	12.801	23.6661
AsWRKY3	AVESA.00001b.r3.1Ag0000315.4	7.34827	2.32767	4.6689
AsWRKY30	AVESA.00001b.r3.2Ag0001363.2	0.0951025	0.211575	0.142707
AsWRKY31	AVESA.00001b.r3.2Ag0001713.1	3.08546	2.51431	2.20068
AsWRKY32	AVESA.00001b.r3.2Ag0001949.2	3.83824	3.11567	1.42237
AsWRKY33	AVESA.00001b.r3.2Ag0002003.1	19.2959	15.3194	25.2845
AsWRKY34	AVESA.00001b.r3.2Cg0000377.2	4.49199	2.91277	3.08914
AsWRKY35	AVESA.00001b.r3.2Cg0000429.2	14.8554	10.3326	10.7048
AsWRKY36	AVESA.00001b.r3.2Cg0001493.1	0.3694	0.795437	0.633058
AsWRKY37	AVESA.00001b.r3.2Cg0001569.1	7.0993	6.00737	12.6328
AsWRKY38	AVESA.00001b.r3.2Cg0001660.1	4.78472	3.28448	3.33026
AsWRKY39	AVESA.00001b.r3.2Cg0002091.1	0.0973317	0.175177	0.0910567
AsWRKY4	AVESA.00001b.r3.1Ag0001403.1	0	0	0
AsWRKY40	AVESA.00001b.r3.2Cg0002644.1	3.5571	3.56498	2.33054
AsWRKY41	AVESA.00001b.r3.2Cg0002688.1	17.5399	15.1843	26.5342
AsWRKY42	AVESA.00001b.r3.2Dg0001085.3	15.6364	8.06751	11.2884
AsWRKY43	AVESA.00001b.r3.2Dg0001275.1	0.0880102	0.279514	0.204706
AsWRKY44	AVESA.00001b.r3.2Dg0001878.1	5.31346	3.21684	2.25562
AsWRKY45	AVESA.00001b.r3.2Dg0001924.1	20.064	17.684	30.8937
AsWRKY46	AVESA.00001b.r3.2Dg0002365.1	1.58569	0.873083	0.8875
AsWRKY47	AVESA.00001b.r3.2Dg0002415.1	10.6961	8.53442	9.14049
AsWRKY48	AVESA.00001b.r3.2Dg0003425.2	16.1475	14.1276	25.5838
AsWRKY49	AVESA.00001b.r3.3Ag0000620.1	0.893666	1.8922	0.650406
AsWRKY5	AVESA.00001b.r3.1Ag0001421.1	0.752409	0.605238	1.22301
AsWRKY50	AVESA.00001b.r3.3Ag0000658.1	3.61802	2.46445	5.94042
AsWRKY51	AVESA.00001b.r3.3Ag0000958.4	12.8421	9.29046	11.7796
AsWRKY52	AVESA.00001b.r3.3Ag0001750.1	0.146141	0.693119	0.708129
AsWRKY53	AVESA.00001b.r3.3Ag0001795.1	5.54757	3.10481	6.00542
AsWRKY54	AVESA.00001b.r3.3Ag0002151.1	5.72956	5.81524	7.14472
AsWRKY55	AVESA.00001b.r3.3Ag0002231.2	3.72015	2.94726	3.37534
AsWRKY56	AVESA.00001b.r3.3Cg0000615.2	3.75021	2.26086	5.6347
AsWRKY57	AVESA.00001b.r3.3Cg0000616.1	0.0722876	0.082841	0.0154712
AsWRKY58	AVESA.00001b.r3.3Cg0000877.1	2.45863	2.06516	5.28425
AsWRKY59	AVESA.00001b.r3.3Cg0000881.1	0.0791531	0.0931272	0.215453
AsWRKY6	AVESA.00001b.r3.1Ag0001867.1	0.583421	0.760746	1.10145
AsWRKY60	AVESA.00001b.r3.3Cg0001811.2	4.73937	3.80216	4.20609
AsWRKY61	AVESA.00001b.r3.3Cg0001979.2	0	0.0877668	0.0417597
AsWRKY62	AVESA.00001b.r3.3Cg0002027.1	2.91269	1.96469	3.15586
ASWRKY63	AVESA.00001b.r3.3Cg0002394.1	14.2934	12.7354	11.5819
AsWRKY64	AVESA.00001b.r3.3Cg0002477.1	1.91884	3.58755	3.28722
AsWRKY65	AVESA.00001b.r3.3Cg0002567.2	3.15152	1.75717	2.931
AsWRKY66	AVESA.00001b.r3.3Cg0002585.1	0.0108807	0	0
AsWRKY67	AVESA.00001b.r3.3Cg0002589.1	0.0076539	0	0
AsWRKY68	AVESA.00001b.r3.3Dg0000085.1	0.128521	0.205018	0.112632
ASWRKY69	AVESA.00001b.r3.3Dg0000119.1	2.43962	0.905635	3.7384
ASWRKY7	AVESA.00001b.r3.1Ag0002093.1	1.15305	1.6132	1.64855
AsWRKY70	AVESA.00001b.r3.3Dg0000120.1	0.159314	0.480522	0.437071
AsWRKY71	AVESA.00001b.r3.3Dg0001195.1	0.387034	0.227923	0.615319
AsWRKY72	AVESA.00001b.r3.3Dg0001346.1	12.8482	4.83942	10.4115
AsWRKY73	AVESA.00001b.r3.3Dg0001412.1	3.66808	3.15069	3.39792
AsWRKY74	AVESA.00001b.r3.3Dg0001695.1	10.1453	10.693	9.21672
AsWRKY75	AVESA.00001b.r3.3Dg0001784.1	3.43115	3.53286	3.79431
AsWRKY76	AVESA.00001b.r3.3Dg0001857.2	3.95627	2.46231	4.64309
AsWRKY77	AVESA.00001b.r3.3Dg0001879.1	0.0568887	0.0266886	0.0541517
AsWRKY78	AVESA.00001b.r3.3Dg0001880.2	0	0	0
AsWRKY79	AVESA.00001b.r3.3Dg0001883.1	0	0	0
AsWRKY8	AVESA.00001b.r3.1Ag0002094.1	1.12882	1.54682	2.15368
AsWRKY80	AVESA.00001b.r3.3Dg0001885.3	0	0	0
AsWRKY81	AVESA.00001b.r3.4Ag0000998.6	10.9249	8.30634	9.51648
AsWRKY82	AVESA.00001b.r3.4Ag0001473.2	3.69634	2.11783	3.15198
AsWRKY83	AVESA.00001b.r3.4Ag0001567.1	1.38824	1.02476	1.58122
AsWRKY84	AVESA.00001b.r3.4Ag0002737.3	1.75472	1.57898	2.55613
AsWRKY85	AVESA.00001b.r3.4Ag0002758.1	0.121868	0.124717	0.151602
AsWRKY86	AVESA.00001b.r3.4Ag0003882.1	0.048365	0.290414	0.331536
AsWRKY87	AVESA.00001b.r3.4Cg0000279.2	0	0.0296795	0.0141222
AsWRKY88	AVESA.00001b.r3.4Cg0002559.1	1.91133	1.74606	1.60982
AsWRKY89	AVESA.00001b.r3.4Cg0003114.1	22.1324	14.3953	13.5627
ASWRKY9	AVESA.00001b.r3.1Ag0002919.1	0.295072	0.0601978	0
AsWRKY90	AVESA.00001b.r3.4Dg0000598.1	5.0093	4.31803	3.6767
AsWRKY91	AVESA.00001b.r3.4Dg0001357.5	9.60088	8.0379	10.6655
AsWRKY92	AVESA.00001b.r3.4Dg0001449.1	0.0349097	0.129428	0.184559
AsWRKY93	AVESA.00001b.r3.4Dg0001810.3	2.30755	1.67045	2.58119
AsWRKY94	AVESA.00001b.r3.4Dg0001906.1	1.13889	1.09146	1.17956
AsWRKY95	AVESA.00001b.r3.4Dg0002562.1	0.288004	0.231201	0.0902145
AsWRKY96	AVESA.00001b.r3.5Ag0000694.1	0	0.0690497	0.0717536
AsWRKY97	AVESA.00001b.r3.5Ag0001084.2	5.28973	7.20216	8.73934
AsWRKY98	AVESA.00001b.r3.5Ag0001458.1	1.39335	1.45519	1.25315
AsWRKY99	AVESA.00001b.r3.5Ag0001915.2	0.155857	0.223219	0.280615

## Sheet: salt stress
Table S10 Expression pattern of 162 AsWRKY genes under salt stress
Gene ID	Sequence ID	A1	A2	A3	A4	A5	A6
AsWRKY1	AVESA.00001b.r3.1Ag0000114.1	3.25237	0.873024	1.68556	1.24811	20.7627	3.29564
AsWRKY10	AVESA.00001b.r3.1Ag0002941.2	0.634413	0.504092	0.356042	1.05247	2.70094	1.58133
AsWRKY100	AVESA.00001b.r3.5Ag0002236.1	0	0	0	0	0.055984	0
AsWRKY101	AVESA.00001b.r3.5Ag0002237.1	0.914586	1.10173	1.35702	1.81781	3.12147	2.00371
AsWRKY102	AVESA.00001b.r3.5Ag0002238.1	0.139699	0.0681691	0	0.0895648	0.269484	0.0340869
AsWRKY103	AVESA.00001b.r3.5Ag0002239.3	0.153399	0.320814	0.169356	0.371836	1.03053	0.829333
AsWRKY104	AVESA.00001b.r3.5Ag0002241.2	0.10198	0.187143	0.177147	0.422374	1.23824	0.854991
AsWRKY105	AVESA.00001b.r3.5Ag0002242.1	0	0	0	0	0	0
AsWRKY106	AVESA.00001b.r3.5Ag0002465.1	0.39585	0.938555	0.308927	0.239537	0.814069	0.188378
AsWRKY107	AVESA.00001b.r3.5Ag0002466.2	4.23839	11.4423	1.55984	3.38512	3.27588	0.336469
AsWRKY108	AVESA.00001b.r3.5Ag0002467.2	0	0.0962141	0.121826	0	0.603368	0.107023
AsWRKY109	AVESA.00001b.r3.5Ag0002750.9	2.95083	4.39347	3.35071	5.39058	4.8768	5.60071
AsWRKY11	AVESA.00001b.r3.1Ag0003382.1	1.72797	0.288981	0.515713	0.500681	1.75396	0.298017
AsWRKY110	AVESA.00001b.r3.5Ag0003138.9	0.0443395	0.119786	0.0120142	0.0939274	0.0127302	0.0573293
AsWRKY111	AVESA.00001b.r3.5Cg0000007.1	0.0198849	0	0	0	0	0
AsWRKY112	AVESA.00001b.r3.5Cg0000866.3	3.81304	5.09336	3.16506	6.15239	7.12228	9.12106
AsWRKY113	AVESA.00001b.r3.5Cg0001449.1	0.334447	0.623431	0.803016	0.680545	0.43364	0.622119
AsWRKY114	AVESA.00001b.r3.5Cg0001834.3	1.0896	1.08539	0.248896	1.35903	4.1946	1.14395
AsWRKY115	AVESA.00001b.r3.5Cg0001835.4	1.7275	0.615332	0.51091	1.4764	8.00625	4.90907
AsWRKY116	AVESA.00001b.r3.5Cg0002021.2	0.708973	2.0113	0.935144	0.69303	1.03497	0.11593
AsWRKY117	AVESA.00001b.r3.5Cg0002022.1	0.251964	0.151455	0.149054	0.037246	0.246548	0.082497
AsWRKY118	AVESA.00001b.r3.5Cg0002367.1	3.18485	3.96147	3.0274	4.14896	4.97791	7.84634
AsWRKY119	AVESA.00001b.r3.5Cg0003110.1	0.602204	0.53253	0.304883	0.523264	1.40641	0.311678
AsWRKY12	AVESA.00001b.r3.1Ag0003598.2	0.838307	0.239353	0.582933	0.315832	2.82735	2.30485
AsWRKY120	AVESA.00001b.r3.5Cg0003170.1	0.161737	1.14975	0.436584	1.51165	1.77614	1.23971
AsWRKY121	AVESA.00001b.r3.5Dg0000239.1	3.66676	1.35779	2.46618	2.64188	2.69292	4.54711
AsWRKY122	AVESA.00001b.r3.5Dg0000295.1	0	0	0	0	0.241961	0
AsWRKY123	AVESA.00001b.r3.5Dg0001036.1	4.82474	3.88794	2.7634	5.32552	6.07206	7.63491
AsWRKY124	AVESA.00001b.r3.5Dg0001795.2	0.0810839	0.0575836	0.0285988	0.141427	0.601534	0.477884
AsWRKY125	AVESA.00001b.r3.5Dg0001796.2	1.19886	0.482649	0.515957	0.934745	2.64338	0.791957
AsWRKY126	AVESA.00001b.r3.5Dg0001797.3	0.0801315	0.310314	0.176418	0.330003	2.42966	2.45674
AsWRKY127	AVESA.00001b.r3.5Dg0001798.1	1.22657	0.66427	0.556999	0.644938	0.829191	0.361082
AsWRKY128	AVESA.00001b.r3.5Dg0001996.2	0.629442	0.818799	0.367969	0.243317	0.886591	0.179798
AsWRKY129	AVESA.00001b.r3.5Dg0001997.5	5.38267	9.66231	2.28444	4.08585	5.50809	0.926735
AsWRKY13	AVESA.00001b.r3.1Ag0003599.1	0.906976	0.435404	0.504736	0.586809	8.32246	6.19388
AsWRKY130	AVESA.00001b.r3.5Dg0002271.3	2.45146	4.08766	2.81737	4.46642	4.54027	4.46349
AsWRKY131	AVESA.00001b.r3.5Dg0002639.1	0.364402	0.304107	0.225927	0.187418	0.167545	0.228663
AsWRKY132	AVESA.00001b.r3.5Dg0002641.2	0	0.0116937	0.0117311	0	0	0
AsWRKY133	AVESA.00001b.r3.5Dg0003042.1	0	0	0.0262665	0	0.0575397	0.256217
AsWRKY134	AVESA.00001b.r3.6Ag0000181.1	9.60888	3.91248	5.3885	7.51974	15.5335	13.4596
AsWRKY135	AVESA.00001b.r3.6Ag0000523.1	1.43955	1.60611	1.7426	2.15174	2.71977	2.03168
AsWRKY136	AVESA.00001b.r3.6Ag0001122.1	0	0	0	0	0.02518	0
AsWRKY137	AVESA.00001b.r3.6Ag0001747.1	0	0	0	0	0	0
AsWRKY138	AVESA.00001b.r3.6Ag0002334.1	5.07481	6.63743	4.21468	7.60427	6.48862	10.5362
AsWRKY139	AVESA.00001b.r3.6Ag0002386.2	3.48226	3.67705	1.48758	3.80105	3.80031	0.721021
AsWRKY14	AVESA.00001b.r3.1Ag0003654.1	0.153422	0.161249	0.0942868	0.158589	0.720885	0.0704099
AsWRKY140	AVESA.00001b.r3.6Ag0002944.2	0.0341133	0.0545015	0.0538538	0.105251	0.864146	0.0789591
AsWRKY141	AVESA.00001b.r3.6Ag0002945.2	0.76555	0.47172	1.1584	0.637768	8.00513	2.84586
AsWRKY142	AVESA.00001b.r3.6Cg0000162.1	1.01363	0.574125	0.769768	0.234404	3.42303	2.37106
AsWRKY143	AVESA.00001b.r3.6Cg0000747.1	0	0	0	0	0	0
AsWRKY144	AVESA.00001b.r3.6Cg0001929.4	3.00015	1.58442	1.84741	2.1356	6.05965	6.42965
AsWRKY145	AVESA.00001b.r3.6Cg0003107.2	0	0	0	0	0	0
AsWRKY146	AVESA.00001b.r3.6Dg0000807.1	0	0	0	0	0	0
AsWRKY147	AVESA.00001b.r3.6Dg0001435.1	0	0	0	0	0	0
AsWRKY148	AVESA.00001b.r3.7Ag0000779.1	0	0	0	0.042995	0.069491	0
AsWRKY149	AVESA.00001b.r3.7Ag0001493.1	0.45658	0.791463	0.429755	0.791185	0.937683	1.0988
AsWRKY15	AVESA.00001b.r3.1Cg0000536.1	2.00899	1.04254	1.28495	1.34308	6.26353	2.10624
AsWRKY150	AVESA.00001b.r3.7Ag0002248.1	4.03619	1.45077	1.36875	5.67766	6.49138	6.44718
AsWRKY151	AVESA.00001b.r3.7Cg0000048.2	0.468848	0.130817	0.390877	0.179629	0.327985	0.750851
AsWRKY152	AVESA.00001b.r3.7Cg0000728.1	0.403489	0.819039	0.384947	0.481008	1.46949	3.39251
AsWRKY153	AVESA.00001b.r3.7Cg0000830.5	1.74342	1.36693	1.85997	2.16975	2.54404	5.07019
AsWRKY154	AVESA.00001b.r3.7Cg0001326.2	2.3551	2.80238	2.16512	3.5398	3.54651	4.13727
AsWRKY155	AVESA.00001b.r3.7Cg0002625.1	1.97761	3.0324	2.22885	3.75947	4.53155	4.83466
AsWRKY156	AVESA.00001b.r3.7Cg0002850.1	4.41815	3.65286	2.02481	4.18039	4.69369	5.18794
AsWRKY157	AVESA.00001b.r3.7Dg0001233.1	3.64361	6.89226	5.13028	5.53808	7.42167	12.2464
AsWRKY158	AVESA.00001b.r3.7Dg0001883.1	0.258225	0.420289	0.49868	0.414429	1.56282	0.732405
AsWRKY159	AVESA.00001b.r3.7Dg0002639.1	1.56099	1.01601	1.99762	0.870307	10.1227	3.05049
AsWRKY16	AVESA.00001b.r3.1Cg0000648.1	3.79967	3.17816	1.85102	1.76689	6.92607	0.688431
AsWRKY160	AVESA.00001b.r3.7Dg0003006.1	1.1438	0.410631	0.884233	0.366763	6.94509	1.85603
AsWRKY161	AVESA.00001b.r3.7Dg0003306.1	0	0	0.0281091	0.114135	0.283561	0.16799
AsWRKY162	AVESA.00001b.r3.7Dg0003368.2	0.109297	0.0960241	0.037714	0.0188711	0.15726	0.062245
AsWRKY17	AVESA.00001b.r3.1Cg0001096.2	1.94469	0.499551	0.594614	0.505142	7.22744	2.50238
AsWRKY18	AVESA.00001b.r3.1Dg0000086.1	1.9965	1.03674	1.22342	2.12345	16.6469	1.45173
AsWRKY19	AVESA.00001b.r3.1Dg0000198.2	3.1696	5.12558	1.83973	4.41486	11.7323	1.6546
AsWRKY2	AVESA.00001b.r3.1Ag0000229.6	5.31263	6.91187	1.86174	4.32752	15.1819	1.82674
AsWRKY20	AVESA.00001b.r3.1Dg0000272.3	2.29758	0.348363	0.600612	0.411031	4.58583	1.97104
AsWRKY21	AVESA.00001b.r3.1Dg0001418.1	0.711447	0.972775	0.0759778	0.461781	1.06179	0
AsWRKY22	AVESA.00001b.r3.1Dg0001433.1	1.36844	0.99924	1.01498	0.990208	2.94125	1.93208
AsWRKY23	AVESA.00001b.r3.1Dg0001881.2	10.0073	1.25327	1.12206	2.53075	8.79953	1.71041
AsWRKY24	AVESA.00001b.r3.1Dg0002060.1	0.100177	0	0.0149099	0.089388	0.0815879	0.097079
AsWRKY25	AVESA.00001b.r3.1Dg0002109.1	0.0366625	0.0581517	0.152753	0.0572182	0.0563569	0.33244
AsWRKY26	AVESA.00001b.r3.1Dg0002110.1	0	0.044717	0	0	0.048958	0.251358
AsWRKY27	AVESA.00001b.r3.1Dg0002172.1	1.22278	0.131458	0.418013	0.581982	1.48195	2.27751
AsWRKY28	AVESA.00001b.r3.2Ag0000805.1	0.458369	0.317483	0.361568	0.194034	0.264787	0.580549
AsWRKY29	AVESA.00001b.r3.2Ag0000859.1	12.3064	7.41136	9.85122	9.24515	17.3927	20.733
AsWRKY3	AVESA.00001b.r3.1Ag0000315.4	2.30046	0.16478	0.737407	0.546269	3.66992	2.21443
AsWRKY30	AVESA.00001b.r3.2Ag0001363.2	0.0141692	0.0299074	0	0	0.0968096	0.0483961
AsWRKY31	AVESA.00001b.r3.2Ag0001713.1	1.2045	0.561502	0.760966	0.99814	1.15376	0.773304
AsWRKY32	AVESA.00001b.r3.2Ag0001949.2	0	0	0	0	0	0
AsWRKY33	AVESA.00001b.r3.2Ag0002003.1	14.8175	12.0838	10.133	16.9502	17.2539	13.0778
AsWRKY34	AVESA.00001b.r3.2Cg0000377.2	10.1959	12.8359	7.7813	16.8844	15.7352	3.48039
AsWRKY35	AVESA.00001b.r3.2Cg0000429.2	5.52824	6.36554	4.39292	7.74321	7.74455	12.0426
AsWRKY36	AVESA.00001b.r3.2Cg0001493.1	0.238782	0.0727096	0.0720604	0.0782715	0.0571409	0.115663
AsWRKY37	AVESA.00001b.r3.2Cg0001569.1	13.1346	8.97169	10.6126	9.37368	13.806	20.8843
AsWRKY38	AVESA.00001b.r3.2Cg0001660.1	0.518919	0.596327	0.379634	1.45135	1.74728	1.73296
AsWRKY39	AVESA.00001b.r3.2Cg0002091.1	0.0195129	0.020572	0	0.0404692	0.0221872	0.0222523
AsWRKY4	AVESA.00001b.r3.1Ag0001403.1	0.0392335	0.122901	0	0.0404175	0	0
AsWRKY40	AVESA.00001b.r3.2Cg0002644.1	0.0176215	0	0	0	0.020076	0.020102
AsWRKY41	AVESA.00001b.r3.2Cg0002688.1	8.37152	9.95069	9.39933	12.4525	12.181	7.93064
AsWRKY42	AVESA.00001b.r3.2Dg0001085.3	3.66953	1.20468	0.957654	2.77503	5.82359	5.56853
AsWRKY43	AVESA.00001b.r3.2Dg0001275.1	0	0	0	0	0	0
AsWRKY44	AVESA.00001b.r3.2Dg0001878.1	0	0	0	0	0	0
AsWRKY45	AVESA.00001b.r3.2Dg0001924.1	3.39008	2.36345	2.29646	2.95911	3.23291	2.48445
AsWRKY46	AVESA.00001b.r3.2Dg0002365.1	3.23025	2.50006	0.513754	3.20062	3.31827	0.464625
AsWRKY47	AVESA.00001b.r3.2Dg0002415.1	4.99981	5.10866	4.54155	5.2715	6.59882	9.59599
AsWRKY48	AVESA.00001b.r3.2Dg0003425.2	17.7218	11.0977	14.2215	16.221	19.5999	29.8557
AsWRKY49	AVESA.00001b.r3.3Ag0000620.1	0.119409	0.399606	0.228715	0.322822	0.34124	0.351221
AsWRKY5	AVESA.00001b.r3.1Ag0001421.1	1.61719	1.48869	1.20814	2.29796	2.9739	1.35434
AsWRKY50	AVESA.00001b.r3.3Ag0000658.1	0	0.0203223	0	0	0.186576	0
AsWRKY51	AVESA.00001b.r3.3Ag0000958.4	1.62303	1.09502	0.552143	2.10154	9.16571	7.72655
AsWRKY52	AVESA.00001b.r3.3Ag0001750.1	3.88693	4.84413	3.5148	5.99521	8.56295	5.26353
AsWRKY53	AVESA.00001b.r3.3Ag0001795.1	0.979938	0.805012	0.737745	0.802279	1.90174	1.21786
AsWRKY54	AVESA.00001b.r3.3Ag0002151.1	6.23163	5.6306	1.93321	11.9945	11.6661	3.55752
AsWRKY55	AVESA.00001b.r3.3Ag0002231.2	0.0262618	0.145036	0	0.309218	0.603737	0.319064
AsWRKY56	AVESA.00001b.r3.3Cg0000615.2	0	0.0219958	0	0	0.139067	0.0243431
AsWRKY57	AVESA.00001b.r3.3Cg0000616.1	2.38158	0.437967	0.814471	0.475849	2.94708	0.338239
AsWRKY58	AVESA.00001b.r3.3Cg0000877.1	0.645145	0.124272	0.215641	0.274343	0.602716	0.46571
AsWRKY59	AVESA.00001b.r3.3Cg0000881.1	0.151589	0.345867	0.273857	0.707101	0.573951	0.489921
AsWRKY6	AVESA.00001b.r3.1Ag0001867.1	5.4174	1.00471	0.63558	1.2405	2.98775	0.964747
AsWRKY60	AVESA.00001b.r3.3Cg0001811.2	1.07376	0.856289	0.817734	2.1824	5.19796	3.54751
AsWRKY61	AVESA.00001b.r3.3Cg0001979.2	1.18679	1.45245	1.03278	1.56865	2.56066	2.55308
AsWRKY62	AVESA.00001b.r3.3Cg0002027.1	0.858345	0.652075	0.528489	0.629134	0.953719	0.681864
AsWRKY63	AVESA.00001b.r3.3Cg0002394.1	9.13795	9.59417	4.05271	19.6182	17.5596	6.92736
AsWRKY64	AVESA.00001b.r3.3Cg0002477.1	0.224001	0	0.0325858	0.262913	0.471901	0.875801
AsWRKY65	AVESA.00001b.r3.3Cg0002567.2	0.35029	0.134773	0.168365	0.285896	1.24876	1.37396
AsWRKY66	AVESA.00001b.r3.3Cg0002585.1	0.248557	0.161819	0.441616	0.384247	0.283314	0.324458
AsWRKY67	AVESA.00001b.r3.3Cg0002589.1	0	0	0	0	0	0
AsWRKY68	AVESA.00001b.r3.3Dg0000085.1	0.335041	0	0	0.211472	0.205835	0.122096
AsWRKY69	AVESA.00001b.r3.3Dg0000119.1	0	0	0	0	0.0931415	0
AsWRKY7	AVESA.00001b.r3.1Ag0002093.1	0.113196	0.157235	0.0381856	0.155144	0.300644	0.529994
AsWRKY70	AVESA.00001b.r3.3Dg0000120.1	0.56287	0.0452689	0.264817	0.222419	2.02059	0.249891
AsWRKY71	AVESA.00001b.r3.3Dg0001195.1	1.31889	1.12289	1.04783	1.87643	1.05099	1.38232
AsWRKY72	AVESA.00001b.r3.3Dg0001346.1	1.00599	0.683132	0.703985	1.13676	2.16869	1.1328
AsWRKY73	AVESA.00001b.r3.3Dg0001412.1	0.0168147	0	0	0.0192526	0	0
AsWRKY74	AVESA.00001b.r3.3Dg0001695.1	9.87805	11.9594	6.23257	18.5298	17.9812	6.96208
AsWRKY75	AVESA.00001b.r3.3Dg0001784.1	0.506452	0.560634	0.47812	0.683462	0.55622	0.850047
AsWRKY76	AVESA.00001b.r3.3Dg0001857.2	0.36766	0.251789	0.31276	0.358987	3.00711	1.77736
AsWRKY77	AVESA.00001b.r3.3Dg0001879.1	0.073323	0	0.0380479	0	0.125422	0
AsWRKY78	AVESA.00001b.r3.3Dg0001880.2	0.200046	0.324633	0.490732	0.19221	0.373166	0.355385
AsWRKY79	AVESA.00001b.r3.3Dg0001883.1	0.758683	0.0708922	0.103623	0.455145	0.401651	0.395975
AsWRKY8	AVESA.00001b.r3.1Ag0002094.1	7.29845	6.05492	5.58145	6.24091	9.5416	7.85611
AsWRKY80	AVESA.00001b.r3.3Dg0001885.3	0.0614517	0.0495686	0.0497198	0.0580373	0.0177059	0
AsWRKY81	AVESA.00001b.r3.4Ag0000998.6	4.46238	3.66551	3.496	4.27411	6.12197	7.01653
AsWRKY82	AVESA.00001b.r3.4Ag0001473.2	0.981101	1.38955	1.15883	1.5611	1.83583	2.32321
AsWRKY83	AVESA.00001b.r3.4Ag0001567.1	0.682645	1.12721	0.591732	1.82087	2.39783	5.40659
AsWRKY84	AVESA.00001b.r3.4Ag0002737.3	0.347251	0.0914677	0.208659	0.197632	1.06095	0.693092
AsWRKY85	AVESA.00001b.r3.4Ag0002758.1	0.039583	0.0413935	0	0.0816606	0	0
AsWRKY86	AVESA.00001b.r3.4Ag0003882.1	0	0	0	0	0	0
AsWRKY87	AVESA.00001b.r3.4Cg0000279.2	0.0345267	0.0363544	0	0.0716905	0.590193	0.079266
AsWRKY88	AVESA.00001b.r3.4Cg0002559.1	1.22574	0.856464	1.03437	1.37405	2.09676	1.48065
AsWRKY89	AVESA.00001b.r3.4Cg0003114.1	2.45025	0.505224	0.47099	0.904114	1.09193	2.67412
AsWRKY9	AVESA.00001b.r3.1Ag0002919.1	0.763407	0.226948	0.0738772	0.186964	0.206252	0
AsWRKY90	AVESA.00001b.r3.4Dg0000598.1	5.36076	4.57951	6.41886	6.07577	6.86556	8.84329
AsWRKY91	AVESA.00001b.r3.4Dg0001357.5	5.51176	4.43624	3.17863	5.12967	6.30672	6.86394
AsWRKY92	AVESA.00001b.r3.4Dg0001449.1	0.0676873	0.0720255	0.249828	0.0354472	1.67846	0.155133
AsWRKY93	AVESA.00001b.r3.4Dg0001810.3	0.429393	0.770769	0.445145	1.04582	1.2349	1.4289
AsWRKY94	AVESA.00001b.r3.4Dg0001906.1	0.417575	0.369818	0.138649	0.52866	1.2632	3.16792
AsWRKY95	AVESA.00001b.r3.4Dg0002562.1	0.0154597	0.0167434	0.0168393	0.130755	0.0178658	0.0510529
AsWRKY96	AVESA.00001b.r3.5Ag0000694.1	0	0	0	0	0.25217	0
AsWRKY97	AVESA.00001b.r3.5Ag0001084.2	4.96469	4.154	2.55577	5.82004	4.60025	7.28623
AsWRKY98	AVESA.00001b.r3.5Ag0001458.1	2.53322	2.60108	2.58933	4.83663	5.37854	7.39089
AsWRKY99	AVESA.00001b.r3.5Ag0001915.2	0.0424183	0.0451254	0	0.044323	0.0970223	0.0486064

## Sheet: drought stress with silicon
Table S10 Expression patterns of 162 AsWRKY genes after exogenous silicon addition under drought stress
Gene ID	Sequence ID	CK	D	DSi
AsWRKY1	AVESA.00001b.r3.1Ag0000114.1	10.317	4.16955	4.08915
AsWRKY10	AVESA.00001b.r3.1Ag0002941.2	7.24415	1.29753	2.47547
AsWRKY100	AVESA.00001b.r3.5Ag0002236.1	0.0540965	0.236017	0.0949711
AsWRKY101	AVESA.00001b.r3.5Ag0002237.1	7.46402	8.56975	5.86614
AsWRKY102	AVESA.00001b.r3.5Ag0002238.1	0.44335	0.229208	0.128597
AsWRKY103	AVESA.00001b.r3.5Ag0002239.3	0.945963	1.29324	1.20961
AsWRKY104	AVESA.00001b.r3.5Ag0002241.2	1.34968	0.722318	0.916721
AsWRKY105	AVESA.00001b.r3.5Ag0002242.1	0.0356821	0.0213541	0
AsWRKY106	AVESA.00001b.r3.5Ag0002465.1	0.248891	0.487251	0.116641
AsWRKY107	AVESA.00001b.r3.5Ag0002466.2	1.48624	2.93857	0.488436
AsWRKY108	AVESA.00001b.r3.5Ag0002467.2	0.24034	0.195304	0.106045
AsWRKY109	AVESA.00001b.r3.5Ag0002750.9	8.28857	7.11091	8.21752
AsWRKY11	AVESA.00001b.r3.1Ag0003382.1	1.77361	3.90898	3.8606
AsWRKY110	AVESA.00001b.r3.5Ag0003138.9	0.0888397	0.0743454	0.00856532
AsWRKY111	AVESA.00001b.r3.5Cg0000007.1	0.0185344	0	0.0056865
AsWRKY112	AVESA.00001b.r3.5Cg0000866.3	9.12476	10.1265	13.7281
AsWRKY113	AVESA.00001b.r3.5Cg0001449.1	0.433145	0.670591	1.08172
AsWRKY114	AVESA.00001b.r3.5Cg0001834.3	3.92268	2.98491	1.92583
AsWRKY115	AVESA.00001b.r3.5Cg0001835.4	6.02454	9.57648	8.97066
AsWRKY116	AVESA.00001b.r3.5Cg0002021.2	0.971183	2.41853	1.22568
AsWRKY117	AVESA.00001b.r3.5Cg0002022.1	0.532816	0.533074	0.460006
AsWRKY118	AVESA.00001b.r3.5Cg0002367.1	6.70249	6.83099	7.91408
AsWRKY119	AVESA.00001b.r3.5Cg0003110.1	0.320137	0.36248	0.165774
AsWRKY12	AVESA.00001b.r3.1Ag0003598.2	0.904832	0.889503	0.337563
AsWRKY120	AVESA.00001b.r3.5Cg0003170.1	0.830162	0.92419	0.826206
AsWRKY121	AVESA.00001b.r3.5Dg0000239.1	6.72408	14.7643	15.7311
AsWRKY122	AVESA.00001b.r3.5Dg0000295.1	0.484882	0.261334	0.0609353
AsWRKY123	AVESA.00001b.r3.5Dg0001036.1	11.3276	13.8605	19.5119
AsWRKY124	AVESA.00001b.r3.5Dg0001795.2	0.335497	1.13753	0.768204
AsWRKY125	AVESA.00001b.r3.5Dg0001796.2	6.37965	2.83823	1.75675
AsWRKY126	AVESA.00001b.r3.5Dg0001797.3	3.10952	2.0714	1.79031
AsWRKY127	AVESA.00001b.r3.5Dg0001798.1	2.00498	1.52244	1.43744
AsWRKY128	AVESA.00001b.r3.5Dg0001996.2	0.750986	1.60833	2.18846
AsWRKY129	AVESA.00001b.r3.5Dg0001997.5	3.93087	13.8105	11.5468
AsWRKY13	AVESA.00001b.r3.1Ag0003599.1	1.15178	1.5669	0.857442
AsWRKY130	AVESA.00001b.r3.5Dg0002271.3	8.66475	6.68518	7.8291
AsWRKY131	AVESA.00001b.r3.5Dg0002639.1	3.66431	5.03848	5.21974
AsWRKY132	AVESA.00001b.r3.5Dg0002641.2	3.49781	5.12244	6.42407
AsWRKY133	AVESA.00001b.r3.5Dg0003042.1	0.217631	0.0644684	0.0207652
AsWRKY134	AVESA.00001b.r3.6Ag0000181.1	45.8634	28.2016	24.3371
AsWRKY135	AVESA.00001b.r3.6Ag0000523.1	2.27292	0.931642	0.838479
AsWRKY136	AVESA.00001b.r3.6Ag0001122.1	0	0.0242146	0.006247
AsWRKY137	AVESA.00001b.r3.6Ag0001747.1	0.0213348	0.0719443	0.0175613
AsWRKY138	AVESA.00001b.r3.6Ag0002334.1	11.8387	14.4442	16.4259
AsWRKY139	AVESA.00001b.r3.6Ag0002386.2	4.13016	5.92596	4.79319
AsWRKY14	AVESA.00001b.r3.1Ag0003654.1	0.603372	0.906833	0.35602
AsWRKY140	AVESA.00001b.r3.6Ag0002944.2	0.89567	0.279795	0.100337
AsWRKY141	AVESA.00001b.r3.6Ag0002945.2	10.1604	5.25586	5.76521
AsWRKY142	AVESA.00001b.r3.6Cg0000162.1	11.062	4.456	3.13018
AsWRKY143	AVESA.00001b.r3.6Cg0000747.1	0	0	0
AsWRKY144	AVESA.00001b.r3.6Cg0001929.4	18.9572	14.2471	13.0769
AsWRKY145	AVESA.00001b.r3.6Cg0003107.2	0.0051951	0.0368749	0
AsWRKY146	AVESA.00001b.r3.6Dg0000807.1	0.0120629	0.0146982	0.0425191
AsWRKY147	AVESA.00001b.r3.6Dg0001435.1	0	0.00576677	0.0225156
AsWRKY148	AVESA.00001b.r3.7Ag0000779.1	0.0405036	0.0213013	0.0353964
AsWRKY149	AVESA.00001b.r3.7Ag0001493.1	1.31334	0.378391	0.369737
AsWRKY15	AVESA.00001b.r3.1Cg0000536.1	4.92147	2.38643	2.86945
AsWRKY150	AVESA.00001b.r3.7Ag0002248.1	6.18407	8.23834	9.2255
AsWRKY151	AVESA.00001b.r3.7Cg0000048.2	0.790336	1.17363	1.2248
AsWRKY152	AVESA.00001b.r3.7Cg0000728.1	0.884496	1.87511	1.25394
AsWRKY153	AVESA.00001b.r3.7Cg0000830.5	2.86711	5.73276	3.41794
AsWRKY154	AVESA.00001b.r3.7Cg0001326.2	5.33716	7.50806	7.13785
AsWRKY155	AVESA.00001b.r3.7Cg0002625.1	5.38334	6.30337	7.29138
AsWRKY156	AVESA.00001b.r3.7Cg0002850.1	5.04144	6.09561	4.29211
AsWRKY157	AVESA.00001b.r3.7Dg0001233.1	10.7791	12.7462	13.7603
AsWRKY158	AVESA.00001b.r3.7Dg0001883.1	0.802337	0.158224	0.0407644
AsWRKY159	AVESA.00001b.r3.7Dg0002639.1	12.7704	5.22821	4.6424
AsWRKY16	AVESA.00001b.r3.1Cg0000648.1	6.708	6.28653	7.89778
AsWRKY160	AVESA.00001b.r3.7Dg0003006.1	11.3606	4.74654	3.30265
AsWRKY161	AVESA.00001b.r3.7Dg0003306.1	0.0281882	0.175176	0.0728705
AsWRKY162	AVESA.00001b.r3.7Dg0003368.2	0.18914	0.159578	0.243307
AsWRKY17	AVESA.00001b.r3.1Cg0001096.2	11.7818	15.876	15.4009
AsWRKY18	AVESA.00001b.r3.1Dg0000086.1	10.3197	5.02248	3.1685
AsWRKY19	AVESA.00001b.r3.1Dg0000198.2	9.97843	8.13693	12.3204
AsWRKY2	AVESA.00001b.r3.1Ag0000229.6	9.00293	7.83406	10.2348
AsWRKY20	AVESA.00001b.r3.1Dg0000272.3	9.24031	11.0453	9.19593
AsWRKY21	AVESA.00001b.r3.1Dg0001418.1	0.880774	2.78944	2.20622
AsWRKY22	AVESA.00001b.r3.1Dg0001433.1	5.97871	1.10171	2.44275
AsWRKY23	AVESA.00001b.r3.1Dg0001881.2	5.61122	10.0066	8.28794
AsWRKY24	AVESA.00001b.r3.1Dg0002060.1	0.405218	1.28779	1.43944
AsWRKY25	AVESA.00001b.r3.1Dg0002109.1	0.0387475	0.0884337	0.0969206
AsWRKY26	AVESA.00001b.r3.1Dg0002110.1	0.29789	0.38185	0.294662
AsWRKY27	AVESA.00001b.r3.1Dg0002172.1	2.4195	4.73625	2.15389
AsWRKY28	AVESA.00001b.r3.2Ag0000805.1	0.916927	1.28726	1.31506
AsWRKY29	AVESA.00001b.r3.2Ag0000859.1	19.9094	12.3573	13.1529
AsWRKY3	AVESA.00001b.r3.1Ag0000315.4	11.9673	12.9064	10.4506
AsWRKY30	AVESA.00001b.r3.2Ag0001363.2	0.0220584	0.0420055	0.0130861
AsWRKY31	AVESA.00001b.r3.2Ag0001713.1	1.88662	2.72273	1.35746
AsWRKY32	AVESA.00001b.r3.2Ag0001949.2	0.0776867	0.0515206	0.0057539
AsWRKY33	AVESA.00001b.r3.2Ag0002003.1	28.4694	17.3765	17.9228
AsWRKY34	AVESA.00001b.r3.2Cg0000377.2	16.6569	14.7531	17.9879
AsWRKY35	AVESA.00001b.r3.2Cg0000429.2	11.6121	13.8905	15.8961
AsWRKY36	AVESA.00001b.r3.2Cg0001493.1	0.365731	0.460345	0.432999
AsWRKY37	AVESA.00001b.r3.2Cg0001569.1	14.7054	12.7676	13.6825
AsWRKY38	AVESA.00001b.r3.2Cg0001660.1	3.32026	6.74966	5.888
AsWRKY39	AVESA.00001b.r3.2Cg0002091.1	0.071914	0.034942	0.015214
AsWRKY4	AVESA.00001b.r3.1Ag0001403.1	0.0197122	0.0654855	0.176032
AsWRKY40	AVESA.00001b.r3.2Cg0002644.1	0.111208	0.123508	0.0139271
AsWRKY41	AVESA.00001b.r3.2Cg0002688.1	20.7378	13.3443	18.4976
AsWRKY42	AVESA.00001b.r3.2Dg0001085.3	34.5673	17.5488	14.9423
AsWRKY43	AVESA.00001b.r3.2Dg0001275.1	0.0268915	0	0
AsWRKY44	AVESA.00001b.r3.2Dg0001878.1	0.0231034	0.00674193	0
AsWRKY45	AVESA.00001b.r3.2Dg0001924.1	4.64659	3.91284	5.70514
AsWRKY46	AVESA.00001b.r3.2Dg0002365.1	3.99109	3.46499	3.09326
AsWRKY47	AVESA.00001b.r3.2Dg0002415.1	9.04419	10.7119	12.4598
AsWRKY48	AVESA.00001b.r3.2Dg0003425.2	23.3814	16.6803	18.5046
AsWRKY49	AVESA.00001b.r3.3Ag0000620.1	0.47607	0.332932	0.505121
AsWRKY5	AVESA.00001b.r3.1Ag0001421.1	8.64135	1.98216	4.17541
AsWRKY50	AVESA.00001b.r3.3Ag0000658.1	0.889207	0.547471	0.511069
AsWRKY51	AVESA.00001b.r3.3Ag0000958.4	11.3178	11.9253	11.7284
AsWRKY52	AVESA.00001b.r3.3Ag0001750.1	9.9923	2.64757	5.07613
AsWRKY53	AVESA.00001b.r3.3Ag0001795.1	4.27453	8.30756	9.41965
AsWRKY54	AVESA.00001b.r3.3Ag0002151.1	12.8191	24.3759	37.3003
AsWRKY55	AVESA.00001b.r3.3Ag0002231.2	2.39392	5.41616	6.97132
AsWRKY56	AVESA.00001b.r3.3Cg0000615.2	0.998764	1.34464	1.51101
AsWRKY57	AVESA.00001b.r3.3Cg0000616.1	2.43224	2.18229	3.8005
AsWRKY58	AVESA.00001b.r3.3Cg0000877.1	0.945259	1.02764	0.573273
AsWRKY59	AVESA.00001b.r3.3Cg0000881.1	1.04614	0.528052	1.50228
AsWRKY6	AVESA.00001b.r3.1Ag0001867.1	1.76494	2.53474	1.89897
AsWRKY60	AVESA.00001b.r3.3Cg0001811.2	7.03664	10.1516	11.2004
AsWRKY61	AVESA.00001b.r3.3Cg0001979.2	6.43106	1.59616	3.05737
AsWRKY62	AVESA.00001b.r3.3Cg0002027.1	1.54237	4.5036	4.81202
ASWRKY63	AVESA.00001b.r3.3Cg0002394.1	16.6251	29.8889	44.3123
AsWRKY64	AVESA.00001b.r3.3Cg0002477.1	2.63499	3.19872	3.61737
AsWRKY65	AVESA.00001b.r3.3Cg0002567.2	6.86362	2.49716	2.95165
AsWRKY66	AVESA.00001b.r3.3Cg0002585.1	1.12215	1.56609	0.555232
AsWRKY67	AVESA.00001b.r3.3Cg0002589.1	0	0	0
AsWRKY68	AVESA.00001b.r3.3Dg0000085.1	0.180451	0.0343159	0.0831154
ASWRKY69	AVESA.00001b.r3.3Dg0000119.1	0.555784	0.603105	1.01734
ASWRKY7	AVESA.00001b.r3.1Ag0002093.1	0.113819	0.761238	0.10702
AsWRKY70	AVESA.00001b.r3.3Dg0000120.1	1.65044	1.90618	3.98112
AsWRKY71	AVESA.00001b.r3.3Dg0001195.1	2.41032	1.48288	2.8388
AsWRKY72	AVESA.00001b.r3.3Dg0001346.1	3.41538	9.40965	11.1643
AsWRKY73	AVESA.00001b.r3.3Dg0001412.1	0.208114	0.323102	0.144674
AsWRKY74	AVESA.00001b.r3.3Dg0001695.1	11.1847	17.3844	25.1937
AsWRKY75	AVESA.00001b.r3.3Dg0001784.1	1.67279	3.69381	4.28527
AsWRKY76	AVESA.00001b.r3.3Dg0001857.2	7.30082	2.69694	2.6443
AsWRKY77	AVESA.00001b.r3.3Dg0001879.1	0.140812	0.153261	0.035915
AsWRKY78	AVESA.00001b.r3.3Dg0001880.2	0.227237	0.128716	0.080236
AsWRKY79	AVESA.00001b.r3.3Dg0001883.1	2.34388	1.32941	1.36208
AsWRKY8	AVESA.00001b.r3.1Ag0002094.1	3.32402	2.82769	2.3078
AsWRKY80	AVESA.00001b.r3.3Dg0001885.3	0.0221638	0.0126591	0.0721236
AsWRKY81	AVESA.00001b.r3.4Ag0000998.6	8.05176	11.1505	10.9525
AsWRKY82	AVESA.00001b.r3.4Ag0001473.2	1.48611	3.53897	2.00652
AsWRKY83	AVESA.00001b.r3.4Ag0001567.1	2.69487	3.17173	3.14718
AsWRKY84	AVESA.00001b.r3.4Ag0002737.3	4.81204	2.80853	1.98437
AsWRKY85	AVESA.00001b.r3.4Ag0002758.1	0.108202	0.189405	0.0854487
AsWRKY86	AVESA.00001b.r3.4Ag0003882.1	1.15152	0.55188	0.0079868
AsWRKY87	AVESA.00001b.r3.4Cg0000279.2	0.877985	0.140446	0.0413223
AsWRKY88	AVESA.00001b.r3.4Cg0002559.1	1.63029	1.73491	1.93418
AsWRKY89	AVESA.00001b.r3.4Cg0003114.1	2.3171	9.84378	11.3902
ASWRKY9	AVESA.00001b.r3.1Ag0002919.1	0.85883	2.08283	1.24233
AsWRKY90	AVESA.00001b.r3.4Dg0000598.1	8.36679	6.68081	7.52156
AsWRKY91	AVESA.00001b.r3.4Dg0001357.5	8.47862	10.4441	9.95409
AsWRKY92	AVESA.00001b.r3.4Dg0001449.1	1.46743	0.258151	0.0992196
AsWRKY93	AVESA.00001b.r3.4Dg0001810.3	0.900351	3.19396	1.51804
AsWRKY94	AVESA.00001b.r3.4Dg0001906.1	1.44401	3.10884	3.22447
AsWRKY95	AVESA.00001b.r3.4Dg0002562.1	0.737158	1.43154	1.06401
AsWRKY96	AVESA.00001b.r3.5Ag0000694.1	0.819518	0.262641	0.0508814
AsWRKY97	AVESA.00001b.r3.5Ag0001084.2	8.3424	8.54833	6.88575
AsWRKY98	AVESA.00001b.r3.5Ag0001458.1	6.65927	8.08784	9.34801
AsWRKY99	AVESA.00001b.r3.5Ag0001915.2	0.0979496	0.144788	0.161606
