# Supplementary material for: Genome-Wide Identification and Characterization of the Oat (Avena sativa L.) WRKY Transcription Factor Family
Source: Genes (Basel). 2022 Oct 21;13(10):1918. doi: 10.3390/genes13101918 (PMC9601435; doi:10.3390/genes13101918)
Supplement: Supplementary file 1 [file genes-13-01918-s001.zip › Table S3.xlsx]

## Sheet: Sheet1
Table S3 Sequence feature of 162 AsWRKY genes
Group	Gene ID	Sequence ID	ORF length（bp）	Size（aa）	pI	MW(Da)	Predicted Subcellular location	Chromosome No.	Number of WRKY domain	mRNA Start	mRNA End	Conserved motif	Zinc finger Domain pattern	Zinc finger Domain type
Ⅰ	AsWRKY150	AVESA.00001b.r3.7Ag0002248.1	1629	543	8.79	59.3861	Nuclear	7A	2	324103528	324112237	WRKYGQK,WRKYGQK	C-X4-C-X22-H-X-H, C-X4-C-X23-H-X-H	C2H2
Ⅰ	AsWRKY155	AVESA.00001b.r3.7Cg0002625.1	1680	560	8.66	61.3282	Nuclear	7C	2	460777121	460791867	WRKYGQK,WRKYGQK	C-X4-C-X22-H-X-H, C-X4-C-X23-H-X-H	C2H2
Ⅰ	AsWRKY157	AVESA.00001b.r3.7Dg0001233.1	1629	543	8.79	59.3861	Nuclear	7D	2	227123284	227131855	WRKYGQK,WRKYGQK	C-X4-C-X22-H-X-H, C-X4-C-X23-H-X-H	C2H2
Ⅰ	AsWRKY3	AVESA.00001b.r3.1Ag0000315.4	1455	485	8.71	51.9772	Nuclear	1A	2	73636832	73639045	WRKYGQK,WRKYGQK	C-X4-C-X23-H-X-H, C-X4-C-X23-H-X-H	C2H2
Ⅰ	AsWRKY5	AVESA.00001b.r3.1Ag0001421.1	1713	571	5.77	61.0877	Nuclear	1A	2	324276243	324278923	WRKYGQK,WRKYGQK	C-X4-C-X22-H-X-H, C-X4-C-X23-H-X-H	C2H2
Ⅰ	AsWRKY10	AVESA.00001b.r3.1Ag0002941.2	1710	570	8.54	60.9629	Nuclear	1A	2	463160518	463163204	WRKYGQK,WRKYGQK	C-X4-C-X22-H-X-H, C-X4-C-X23-H-X-H	C2H2
Ⅰ	AsWRKY17	AVESA.00001b.r3.1Cg0001096.2	1521	507	8.85	54.2828	Nuclear	1C	2	293911290	293914137	WRKYGQK,WRKYGQK	C-X4-C-X23-H-X-H, C-X4-C-X23-H-X-H	C2H2
Ⅰ	AsWRKY20	AVESA.00001b.r3.1Dg0000272.3	1455	485	8.86	51.8411	Nuclear	1D	2	65815483	65817733	WRKYGQK,WRKYGQK	C-X4-C-X23-H-X-H, C-X4-C-X23-H-X-H	C2H2
Ⅰ	AsWRKY22	AVESA.00001b.r3.1Dg0001433.1	1446	482	5.41	52.0347	Nuclear	1D	2	318649910	318652266	WRKYGQK,WRKYGQK	C-X4-C-X22-H-X-H, C-X4-C-X23-H-X-H	C2H2
Ⅰ	AsWRKY30	AVESA.00001b.r3.2Ag0001363.2	2220	740	6.38	79.0384	Nuclear	2A	2	334303627	334308176	WRKYGQK,WRKYGQK	C-X4-C-X22-H-X-H, C-X4-C-X23-H-X-H	C2H2
Ⅰ	AsWRKY34	AVESA.00001b.r3.2Cg0000377.2	1473	491	6.24	53.3705	Nuclear	2C	2	48131017	48134268	WRKYGQK,WRKYGQK	C-X3-C-X22-H-X-H, C-X4-C-X23-H-X-H	C2H2
Ⅰ	AsWRKY35	AVESA.00001b.r3.2Cg0000429.2	1926	642	6.52	68.8426	Nuclear	2C	2	57081642	57088896	WRKYGQK,WRKYGQK	C-X4-C-X22-H-X-H, C-X4-C-X23-H-X-H	C2H2
Ⅰ	AsWRKY39	AVESA.00001b.r3.2Cg0002091.1	1989	663	6.83	70.715	Nuclear	2C	2	481682656	481685815	WRKYGQK,WRKYGQK	C-X4-C-X22-H-X-H, C-X4-C-X23-H-X-H	C2H2
Ⅰ	AsWRKY43	AVESA.00001b.r3.2Dg0001275.1	2226	742	6.42	79.0284	Nuclear	2D	2	132652014	132657049	WRKYGQK,WRKYGQK	C-X4-C-X22-H-X-H, C-X4-C-X23-H-X-H	C2H2
Ⅰ	AsWRKY46	AVESA.00001b.r3.2Dg0002365.1	1425	475	7.31	51.6416	Nuclear	2D	2	202257906	202261011	WRKYGQK,WRKYGQK	C-X3-C-X22-H-X-H, C-X4-C-X23-H-X-H	C2H2
Ⅰ	AsWRKY47	AVESA.00001b.r3.2Dg0002415.1	2109	703	6.59	75.6253	Nuclear	2D	2	209294120	209301892	WRKYGQK,WRKYGQK	C-X4-C-X22-H-X-H, C-X4-C-X23-H-X-H	C2H2
Ⅰ	AsWRKY65	AVESA.00001b.r3.3Cg0002567.2	1698	566	6.28	60.4226	Nuclear	3C	2	589065016	589067601	WRKYGQK,WRKYGQK	C-X4-C-X22-H-X-H, C-X4-C-X23-H-X-H	C2H2
Ⅰ	AsWRKY76	AVESA.00001b.r3.3Dg0001857.2	1851	617	7.19	65.6256	Nuclear	3D	2	374856567	374859146	WRKYGQK,WRKYGQK	C-X4-C-X22-H-X-H, C-X4-C-X23-H-X-H	C2H2
Ⅰ	AsWRKY84	AVESA.00001b.r3.4Ag0002737.3	1959	653	7.95	69.9264	Nuclear	4A	2	367345472	367348077	WRKYGQK,WRKYGQK	C-X4-C-X22-H-X-H, C-X4-C-X23-H-X-H	C2H2
Ⅰ	AsWRKY88	AVESA.00001b.r3.4Cg0002559.1	1632	544	8.76	57.6107	Nuclear	4C	2	403187347	403195063	WRKYGQK,WRKYGQK	C-X4-C-X22-H-X-H, C-X4-C-X23-H-X-H	C2H2
Ⅰ	AsWRKY90	AVESA.00001b.r3.4Dg0000598.1	1467	489	7.3	51.9187	Nuclear	4D	2	149006444	149012304	WRKYGQK,WRKYGQK	C-X4-C-X22-H-X-H, C-X4-C-X23-H-X-H	C2H2
Ⅰ	AsWRKY98	AVESA.00001b.r3.5Ag0001458.1	1524	508	8.4	54.1335	Nuclear	5A	2	189407172	189412832	WRKYGQK,WRKYGQK	C-X4-C-X22-H-X-H, C-X4-C-X23-H-X-H	C2H2
Ⅰ	AsWRKY109	AVESA.00001b.r3.5Ag0002750.9	2037	679	6.04	73.6775	Nuclear	5A	2	443367024	443371308	WRKYGQK,WRKYGQK	C-X4-C-X22-H-X-H, C-X4-C-X23-H-X-H	C2H2
Ⅰ	AsWRKY111	AVESA.00001b.r3.5Cg0000007.1	1527	509	7.08	55.2456	Nuclear	5C	2	1662070	1666109	WRKYGKR,WRKYGQK	C-X4-C-X22-H-X-H, C-X4-C-X23-H-X-H	C2H2
Ⅰ	AsWRKY112	AVESA.00001b.r3.5Cg0000866.3	1545	515	6.99	54.8971	Nuclear	5C	2	188995195	189000527	WRKYGQK,WRKYGQK	C-X4-C-X22-H-X-H, C-X4-C-X23-H-X-H	C2H2
Ⅰ	AsWRKY118	AVESA.00001b.r3.5Cg0002367.1	2070	690	6.08	74.8788	Nuclear	5C	2	529984030	529988444	WRKYGQK,WRKYGQK	C-X4-C-X22-H-X-H, C-X4-C-X23-H-X-H	C2H2
Ⅰ	AsWRKY123	AVESA.00001b.r3.5Dg0001036.1	1578	526	9.1	56.384	Nuclear	5D	2	160553007	160558835	WRKYGQK,WRKYGQK	C-X4-C-X22-H-X-H, C-X4-C-X23-H-X-H	C2H2
Ⅰ	AsWRKY130	AVESA.00001b.r3.5Dg0002271.3	2037	679	6.1	73.6464	Nuclear	5D	2	397002992	397007235	WRKYGQK,WRKYGQK	C-X4-C-X22-H-X-H, C-X4-C-X23-H-X-H	C2H2
Ⅰ	AsWRKY138	AVESA.00001b.r3.6Ag0002334.1	2106	702	6.82	75.5694	Nuclear	6A	2	357185483	357192591	WRKYGQK,WRKYGQK	C-X4-C-X22-H-X-H, C-X4-C-X23-H-X-H	C2H2
Ⅰ	AsWRKY139	AVESA.00001b.r3.6Ag0002386.2	1476	492	7.62	53.2485	Nuclear	6A	2	365903175	365906399	WRKYGQK,WRKYGQK	C-X3-C-X22-H-X-H, C-X4-C-X23-H-X-H	C2H2
Ⅰ	AsWRKY149	AVESA.00001b.r3.7Ag0001493.1	1827	609	6.59	66.2208	Nuclear	7A	2	124738229	124742140	WRKYGKR,WRKYGQK	C-X4-C-X22-H-X-H, C-X4-C-X23-H-X-H	C2H2
Ⅰ	AsWRKY131	AVESA.00001b.r3.5Dg0002639.1	4008	1336	7.41	150.685	Nuclear	5D	2	420043064	420049614	WRKYGQK,WRKHDEK	C-X7-C-X23-H-X-H, C-X4-C-X23-H-X-H	C2HC
Ⅱa	AsWRKY42	AVESA.00001b.r3.2Dg0001085.3	1050	350	8.17	38.259	Nuclear	2D	1	105645988	105647781	WRKYGQK	C-X5-C-X23-H-X-H	C2H2
Ⅱa	AsWRKY134	AVESA.00001b.r3.6Ag0000181.1	1050	350	8.16	38.154	Nuclear	6A	1	18430242	18431911	WRKYGQK	C-X5-C-X23-H-X-H	C2H2
Ⅱa	AsWRKY144	AVESA.00001b.r3.6Cg0001929.4	1056	352	8.16	38.3991	Nuclear	6C	1	203198992	203200874	WRKYGQK	C-X5-C-X23-H-X-H	C2H2
Ⅱa	AsWRKY142	AVESA.00001b.r3.6Cg0000162.1	1143	381	9.21	41.0043	Nuclear	6C	1	11532261	11533760	WRKYGQK	C-X5-C-X23-H-X-H	C2H2
Ⅱa	AsWRKY159	AVESA.00001b.r3.7Dg0002639.1	1137	379	9.2	40.4375	Nuclear	7D	1	458819785	458821419	WRKYGQK	C-X5-C-X23-H-X-H	C2H2
Ⅱa	AsWRKY160	AVESA.00001b.r3.7Dg0003006.1	1137	379	9.28	40.4916	Nuclear	7D	1	486354938	486356468	WRKYGQK	C-X5-C-X23-H-X-H	C2H2
Ⅱa	AsWRKY108	AVESA.00001b.r3.5Ag0002467.2	837	279	8.19	29.9506	Nuclear	5A	1	417103605	417105159	WRKYGQK	C-X5-C-X23-H-X-H	C2H2
Ⅱa	AsWRKY116	AVESA.00001b.r3.5Cg0002021.2	993	331	7.47	35.9158	Nuclear	5C	1	486790723	486793007	WRKYGQK	C-X5-C-X23-H-X-H	C2H2
Ⅱa	AsWRKY128	AVESA.00001b.r3.5Dg0001996.2	960	320	8.01	34.5271	Nuclear	5D	1	374545567	374547295	WRKYGQK	C-X5-C-X23-H-X-H	C2H2
Ⅱa	AsWRKY117	AVESA.00001b.r3.5Cg0002022.1	936	312	8.28	33.9634	Nuclear	5C	1	486830805	486832313	WRKYGQK	C-X5-C-X23-H-X-H	C2H2
Ⅱa	AsWRKY129	AVESA.00001b.r3.5Dg0001997.5	930	310	7.48	33.6641	Nuclear	5D	1	374562491	374563979	WRKYGQK	C-X5-C-X23-H-X-H	C2H2
Ⅱa	AsWRKY107	AVESA.00001b.r3.5Ag0002466.2	951	317	6.47	34.3608	Nuclear	5A	1	416947338	416949482	WRKYGQK	C-X5-C-X23-H-X-H	C2H2
Ⅱa	AsWRKY106	AVESA.00001b.r3.5Ag0002465.1	948	316	7.48	33.8552	Nuclear	5A	1	416837267	416839573	WRKYGQK	C-X5-C-X23-H-X-H	C2H2
Ⅱb	ASWRKY69	AVESA.00001b.r3.3Dg0000119.1	1506	502	8.3	52.5467	Nuclear	3D	1	11394018	11396712	WRKYGQK	C-X5-C-X23-H-X-H	C2H2
Ⅱb	AsWRKY50	AVESA.00001b.r3.3Ag0000658.1	1512	504	8.31	52.6888	Nuclear	3A	1	58540834	58543342	WRKYGQK	C-X5-C-X23-H-X-H	C2H2
Ⅱb	AsWRKY56	AVESA.00001b.r3.3Cg0000615.2	1653	551	9.17	58.0692	Nuclear	3C	1	58365414	58367781	WRKYGQK	C-X5-C-X23-H-X-H	C2H2
Ⅱb	AsWRKY120	AVESA.00001b.r3.5Cg0003170.1	1860	620	8.76	64.3174	Nuclear	5C	1	596522363	596528265	WRKYGQK	C-X5-C-X23-H-X-H	C2H2
Ⅱb	AsWRKY148	AVESA.00001b.r3.7Ag0000779.1	1866	622	8.99	65.1043	Nuclear	7A	1	66330626	66336906	WRKYGQK	C-X5-C-X23-H-X-H	C2H2
Ⅱb	AsWRKY162	AVESA.00001b.r3.7Dg0003368.2	1857	619	8.85	64.8311	Nuclear	7D	1	510334260	510341957	WRKYGQK	C-X5-C-X23-H-X-H	C2H2
Ⅱb	AsWRKY51	AVESA.00001b.r3.3Ag0000958.4	2121	707	9.43	74.5854	Nuclear	3A	1	95173830	95176948	WRKYGQK	C-X5-C-X23-H-X-H	C2H2
Ⅱb	AsWRKY60	AVESA.00001b.r3.3Cg0001811.2	1698	566	6.87	59.316	Nuclear	3C	1	469569774	469572834	WRKYGQK	C-X5-C-X23-H-X-H	C2H2
Ⅱb	AsWRKY143	AVESA.00001b.r3.6Cg0000747.1	1656	552	5.3	57.6001	Nuclear	6C	1	72721030	72723601	WRKYGQK	C-X5-C-X23-H-X-H	C2H2
Ⅱb	AsWRKY147	AVESA.00001b.r3.6Dg0001435.1	1743	581	5.5	60.7005	Nuclear	6D	1	270930027	270932500	WRKYGQK	C-X5-C-X23-H-X-H	C2H2
Ⅱb	AsWRKY137	AVESA.00001b.r3.6Ag0001747.1	1674	558	5.37	58.0438	Nuclear	6A	1	305358159	305360680	WRKYGQK	C-X5-C-X23-H-X-H	C2H2
Ⅱc	AsWRKY6	AVESA.00001b.r3.1Ag0001867.1	642	214	6.22	22.753	Nuclear	1A	1	363855680	363856907	WRKYGKK	C-X4-C-X23-H-X-H	C2H2
Ⅱc	AsWRKY23	AVESA.00001b.r3.1Dg0001881.2	756	252	7.85	26.5525	Nuclear	1D	1	349696053	349697381	WRKYGKK	C-X4-C-X23-H-X-H	C2H2
Ⅱc	AsWRKY11	AVESA.00001b.r3.1Ag0003382.1	804	268	7	28.087	Nuclear	1A	1	511567989	511571607	WRKYGKK	C-X4-C-X23-H-X-H	C2H2
Ⅱc	AsWRKY57	AVESA.00001b.r3.3Cg0000616.1	660	220	6.79	23.3135	Nuclear	3C	1	58490551	58491994	WRKYGKK	C-X4-C-X23-H-X-H	C2H2
Ⅱc	AsWRKY70	AVESA.00001b.r3.3Dg0000120.1	663	221	8.39	23.5188	Nuclear	3D	1	11450208	11451308	WRKYGKK	C-X4-C-X23-H-X-H	C2H2
Ⅱc	AsWRKY15	AVESA.00001b.r3.1Cg0000536.1	603	201	5.96	21.9371	Nuclear	1C	1	50202614	50203570	WRKYGKK	C-X4-C-X23-H-X-H	C2H2
Ⅱc	AsWRKY1	AVESA.00001b.r3.1Ag0000114.1	600	200	5.86	21.8872	Nuclear	1A	1	12861076	12861953	WRKYGKK	C-X4-C-X23-H-X-H	C2H2
Ⅱc	AsWRKY18	AVESA.00001b.r3.1Dg0000086.1	594	198	5.49	21.5536	Nuclear	1D	1	8691517	8692385	WRKYGKK	C-X4-C-X23-H-X-H	C2H2
Ⅱc	AsWRKY73	AVESA.00001b.r3.3Dg0001412.1	2130	710	6.47	78.0361	Nuclear	3D	1	333651267	333661604	WHTYGQN	C-X4-C-X22-H-X-H	C2H2
Ⅱc	AsWRKY132	AVESA.00001b.r3.5Dg0002641.2	4494	1498	7.55	168.779	Nuclear	5D	1	420072800	420085828	WRKYGQK	C-X4-C-X23-H-X-H	C2H2
Ⅱc	AsWRKY49	AVESA.00001b.r3.3Ag0000620.1	879	293	9.94	31.6375	Nuclear	3A	1	55396722	55401935	WRKYGQK	C-X4-C-X23-H-X-H	C2H2
Ⅱc	AsWRKY68	AVESA.00001b.r3.3Dg0000085.1	855	285	9.89	30.7695	Nuclear	3D	1	7921365	7926766	WRKYGQK	C-X4-C-X23-H-X-H	C2H2
Ⅱc	AsWRKY31	AVESA.00001b.r3.2Ag0001713.1	711	237	8.74	25.8043	Nuclear	2A	1	360624513	360629161	WRKYGQK	C-X4-C-X23-H-X-H	C2H2
Ⅱc	AsWRKY28	AVESA.00001b.r3.2Ag0000805.1	627	209	5.75	21.9113	Nuclear	2A	1	259867959	259871000	WRKYGQK	-	-
Ⅱc	AsWRKY94	AVESA.00001b.r3.4Dg0001906.1	546	182	9.05	19.8503	Nuclear	4D	1	313408320	313411584	WRKYGQK	C-X4-C-X23-H-X-H	C2H2
Ⅱc	AsWRKY36	AVESA.00001b.r3.2Cg0001493.1	531	177	8.76	19.3862	Nuclear	2C	0	378703624	378706441	-	C-X4-C-X23-H-X-H	C2H2
Ⅱc	AsWRKY83	AVESA.00001b.r3.4Ag0001567.1	540	180	8.71	19.7012	Nuclear	4A	1	288116849	288119687	WRKYGQK	C-X4-C-X23-H-X-H	C2H2
Ⅱc	AsWRKY152	AVESA.00001b.r3.7Cg0000728.1	633	211	9.74	23.0601	Nuclear	7C	1	49643532	49647392	WRKYGQK	C-X4-C-X23-H-X-H	C2H2
Ⅱc	AsWRKY14	AVESA.00001b.r3.1Ag0003654.1	948	316	6.26	33.2927	Nuclear	1A	1	529518305	529520458	WRKYGQK	C-X4-C-X23-H-X-H	C2H2
Ⅱc	AsWRKY27	AVESA.00001b.r3.1Dg0002172.1	1074	358	7.01	37.4694	Nuclear	1D	1	364199903	364201973	WRKYGQK	C-X4-C-X23-H-X-H	C2H2
Ⅱc	AsWRKY58	AVESA.00001b.r3.3Cg0000877.1	1017	339	6.78	36.808	Nuclear	3C	1	102281589	102283920	WRKYGQK	C-X4-C-X23-H-X-H	C2H2
Ⅱc	AsWRKY24	AVESA.00001b.r3.1Dg0002060.1	648	216	9.69	23.5262	Nuclear	1D	1	357966271	357969399	WRKYGQK	C-X4-C-X23-H-X-H	C2H2
Ⅱc	AsWRKY72	AVESA.00001b.r3.3Dg0001346.1	1149	383	7.79	39.6461	Nuclear	3D	1	326218665	326221417	WRKYGQK	C-X4-C-X23-H-X-H	C2H2
Ⅱc	AsWRKY53	AVESA.00001b.r3.3Ag0001795.1	1131	377	7.27	39.1777	Nuclear	3A	1	374589286	374592147	WRKYGQK	C-X4-C-X23-H-X-H	C2H2
Ⅱc	AsWRKY62	AVESA.00001b.r3.3Cg0002027.1	1119	373	8.25	38.9545	Nuclear	3C	1	512520717	512523691	WRKYGQK	C-X4-C-X23-H-X-H	C2H2
Ⅱc	AsWRKY92	AVESA.00001b.r3.4Dg0001449.1	408	136	7.64	14.6982	Nuclear	4D	1	285181828	285183344	WRKYGQK	C-X4-C-X22-H-X-H	C2H2
Ⅱc	AsWRKY86	AVESA.00001b.r3.4Ag0003882.1	1137	379	5.31	40.456	Nuclear	4A	1	460796822	460799789	WRKYGQK	C-X4-C-X23-H-X-H	C2H2
Ⅱd	AsWRKY91	AVESA.00001b.r3.4Dg0001357.5	1032	344	9.87	37.2711	Nuclear	4D	1	276950679	276953365	WRKYGQK	C-X4-C-X23-H-X-H	C2H2
Ⅱd	AsWRKY154	AVESA.00001b.r3.7Cg0001326.2	1029	343	9.87	37.2611	Nuclear	7C	1	102513180	102516043	WRKYGQK	C-X4-C-X23-H-X-H	C2H2
Ⅱd	AsWRKY81	AVESA.00001b.r3.4Ag0000998.6	1038	346	9.87	37.3692	Nuclear	4A	1	247193396	247195881	WRKYGQK	C-X4-C-X23-H-X-H	C2H2
Ⅱd	AsWRKY156	AVESA.00001b.r3.7Cg0002850.1	1326	442	10.32	48.0459	Nuclear	7C	1	525212549	525215539	WRKYGQK	C-X4-C-X23-H-X-H	C2H2
Ⅱd	AsWRKY97	AVESA.00001b.r3.5Ag0001084.2	1275	425	10.01	46.0544	Nuclear	5A	1	113033785	113036734	WRKYGQK	C-X4-C-X23-H-X-H	C2H2
Ⅱd	AsWRKY153	AVESA.00001b.r3.7Cg0000830.5	1329	443	10.19	47.3146	Nuclear	7C	1	56611275	56614094	WRKYGQK	C-X4-C-X23-H-X-H	C2H2
Ⅱd	AsWRKY82	AVESA.00001b.r3.4Ag0001473.2	1311	437	9.82	47.1609	Nuclear	4A	1	283449141	283451900	WRKYGQK	C-X4-C-X23-H-X-H	C2H2
Ⅱd	AsWRKY93	AVESA.00001b.r3.4Dg0001810.3	1317	439	9.98	47.0818	Nuclear	4D	1	308492741	308495922	WRKYGQK	C-X4-C-X23-H-X-H	C2H2
Ⅱd	AsWRKY37	AVESA.00001b.r3.2Cg0001569.1	1035	345	9.61	36.5601	Nuclear	2C	1	392677646	392679079	WRKYGQK	C-X4-C-X23-H-X-H	C2H2
Ⅱd	AsWRKY48	AVESA.00001b.r3.2Dg0003425.2	1035	345	9.61	36.428	Nuclear	2D	1	485165582	485167041	WRKYGQK	C-X4-C-X23-H-X-H	C2H2
Ⅱd	AsWRKY29	AVESA.00001b.r3.2Ag0000859.1	1047	349	9.74	37.0108	Nuclear	2A	1	270382178	270383721	WRKYGQK	C-X4-C-X23-H-X-H	C2H2
Ⅱd	AsWRKY41	AVESA.00001b.r3.2Cg0002688.1	1023	341	10.2	35.9872	Nuclear	2C	1	535047495	535049040	WRKYGQK	C-X4-C-X23-H-X-H	C2H2
Ⅱd	AsWRKY33	AVESA.00001b.r3.2Ag0002003.1	1002	334	10.11	35.2483	Nuclear	2A	1	381235612	381237059	WRKYGQK	C-X4-C-X23-H-X-H	C2H2
Ⅱd	AsWRKY45	AVESA.00001b.r3.2Dg0001924.1	1035	345	9.89	36.3244	Nuclear	2D	1	174749805	174751232	WRKYGQK	C-X4-C-X23-H-X-H	C2H2
Ⅱe	AsWRKY135	AVESA.00001b.r3.6Ag0000523.1	999	333	6.39	35.2244	Nuclear	6A	1	82154797	82156642	WRKYGQK	C-X5-C-X23-H-X-H	C2H2
Ⅱe	AsWRKY158	AVESA.00001b.r3.7Dg0001883.1	1068	356	4.61	37.8287	Nuclear	7D	1	379947575	379949161	WRKYGQK	C-X5-C-X24-H-X-H	C2H2
Ⅱe	ASWRKY63	AVESA.00001b.r3.3Cg0002394.1	888	296	4.94	32.517	Nuclear	3C	1	569219886	569221604	WRKYGQK	C-X5-C-X23-H-X-H	C2H2
Ⅱe	AsWRKY74	AVESA.00001b.r3.3Dg0001695.1	903	301	5.22	32.9565	Nuclear	3D	1	362069408	362071058	WRKYGQK	C-X5-C-X23-H-X-H	C2H2
Ⅱe	AsWRKY54	AVESA.00001b.r3.3Ag0002151.1	906	302	5.16	33.0856	Nuclear	3A	1	413054698	413056297	WRKYGQK	C-X5-C-X23-H-X-H	C2H2
Ⅱe	AsWRKY75	AVESA.00001b.r3.3Dg0001784.1	1140	380	6.56	40.4233	Nuclear	3D	1	368728246	368730271	WRKYGQK	C-X5-C-X23-H-X-H	C2H2
Ⅱe	AsWRKY55	AVESA.00001b.r3.3Ag0002231.2	906	302	5.42	31.8793	Nuclear	3A	1	419794279	419796350	WRKYGQK	C-X5-C-X23-H-X-H	C2H2
Ⅱe	AsWRKY64	AVESA.00001b.r3.3Cg0002477.1	885	295	5.2	31.1333	Nuclear	3C	1	579021091	579022985	WRKYGQK	C-X5-C-X23-H-X-H	C2H2
Ⅱe	AsWRKY71	AVESA.00001b.r3.3Dg0001195.1	957	319	5.94	34.3588	Nuclear	3D	1	300703486	300705434	WRKYGQK	C-X5-C-X23-H-X-H	C2H2
Ⅱe	AsWRKY59	AVESA.00001b.r3.3Cg0000881.1	951	317	5.8	34.4727	Nuclear	3C	1	103544380	103546682	WRKYGQK	C-X5-C-X23-H-X-H	C2H2
Ⅱe	AsWRKY32	AVESA.00001b.r3.2Ag0001949.2	1476	492	5.87	52.0119	Nuclear	2A	1	377690534	377694834	WRKYGQK	C-X5-C-X23-H-X-H	C2H2
Ⅱe	AsWRKY44	AVESA.00001b.r3.2Dg0001878.1	1476	492	5.97	51.9038	Nuclear	2D	1	172761429	172765820	WRKYGQK	C-X5-C-X23-H-X-H	C2H2
Ⅱe	AsWRKY151	AVESA.00001b.r3.7Cg0000048.2	1104	368	6.87	39.9598	Nuclear	7C	1	3644680	3648603	WRKYGQK	C-X5-C-X23-H-X-H	C2H2
Ⅱe	AsWRKY95	AVESA.00001b.r3.4Dg0002562.1	399	133	6.02	14.4641	Nuclear	4D	0	352576948	352580200	-	-	C2H2
Ⅱe	AsWRKY145	AVESA.00001b.r3.6Cg0003107.2	1389	463	6.31	49.136	Nuclear	6C	1	536756919	536761506	WRKYGQK	C-X5-C-X23-H-X-H	C2H2
Ⅱe	AsWRKY136	AVESA.00001b.r3.6Ag0001122.1	1596	532	6.65	56.6055	Nuclear	6A	1	245229988	245234314	WRKYGQK	C-X5-C-X23-H-X-H	C2H2
Ⅱe	AsWRKY146	AVESA.00001b.r3.6Dg0000807.1	1374	458	6.18	48.5131	Nuclear	6D	1	211271264	211275686	WRKYGQK	C-X5-C-X23-H-X-H	C2H2
Ⅱe	AsWRKY40	AVESA.00001b.r3.2Cg0002644.1	1479	493	5.84	52.0649	Nuclear	2C	1	532683488	532687724	WRKYGQK	C-X5-C-X23-H-X-H	C2H2
Ⅲ	AsWRKY100	AVESA.00001b.r3.5Ag0002236.1	447	149	9.32	16.3539	Nuclear	5A	1	393124108	393126092	WRKYGQK	-	-
Ⅲ	AsWRKY103	AVESA.00001b.r3.5Ag0002239.3	636	212	8.9	23.3589	Nuclear	5A	1	393420683	393422505	WRKYGQK	-	-
Ⅲ	AsWRKY89	AVESA.00001b.r3.4Cg0003114.1	624	208	8.14	22.9164	Nuclear	4C	1	597195242	597196560	WRKYGEK	C-X7-C-X23-H-X-H	C2HC
Ⅲ	AsWRKY121	AVESA.00001b.r3.5Dg0000239.1	645	215	8.43	23.6272	Nuclear	5D	1	20758571	20760001	WRKYGEK	C-X7-C-X23-H-X-H	C2HC
Ⅲ	AsWRKY80	AVESA.00001b.r3.3Dg0001885.3	606	202	5.4	21.7534	Nuclear	3D	0	376777250	376781708	-	C-X7-C-X23-H-X-H	C2HC
Ⅲ	AsWRKY67	AVESA.00001b.r3.3Cg0002589.1	606	202	5.4	21.7733	Nuclear	3C	0	592758909	592763113	-	C-X7-C-X23-H-X-H	C2HC
Ⅲ	AsWRKY79	AVESA.00001b.r3.3Dg0001883.1	1020	340	5.71	36.4213	Nuclear	3D	1	376556451	376558707	WRKYGQK	C-X7-C-X24-H-X-H	C2HC
Ⅲ	AsWRKY78	AVESA.00001b.r3.3Dg0001880.2	1035	345	8.12	36.6898	Nuclear	3D	1	376495168	376498226	WRKYGQK	C-X7-C-X26-H-X-H	C2HC
Ⅲ	AsWRKY66	AVESA.00001b.r3.3Cg0002585.1	1032	344	6.72	37.0511	Nuclear	3C	1	592170351	592172802	WRKYGQK	C-X7-C-X24-H-X-H	C2HC
Ⅲ	AsWRKY99	AVESA.00001b.r3.5Ag0001915.2	957	319	5.29	35.0087	Nuclear	5A	1	343479156	343480878	WRKYGQK	C-X7-C-X28-H-X-H	C2HC
Ⅲ	AsWRKY113	AVESA.00001b.r3.5Cg0001449.1	969	323	5.99	35.3701	Nuclear	5C	1	373150895	373155751	WRKYGQK	C-X7-C-X27-H-X-H	C2HC
Ⅲ	AsWRKY4	AVESA.00001b.r3.1Ag0001403.1	849	283	5.21	30.4246	Nuclear	1A	1	321733775	321734945	WRKYGQK	C-X7-C-X22-H-X-H	C2HC
Ⅲ	AsWRKY21	AVESA.00001b.r3.1Dg0001418.1	888	296	4.86	31.5478	Nuclear	1D	1	316467844	316469042	WRKYGQK	C-X7-C-X22-H-X-H	C2HC
Ⅲ	ASWRKY9	AVESA.00001b.r3.1Ag0002919.1	912	304	5.1	32.6007	Nuclear	1A	1	460003917	460005146	WRKYGQK	C-X7-C-X22-H-X-H	C2HC
Ⅲ	AsWRKY77	AVESA.00001b.r3.3Dg0001879.1	843	281	5.99	29.5801	Nuclear	3D	1	376461311	376462797	WRKYGQK	C-X7-C-X22-H-X-H	C2HC
Ⅲ	AsWRKY85	AVESA.00001b.r3.4Ag0002758.1	840	280	5.82	29.5059	Nuclear	4A	1	369125865	369127251	WRKYGQK	C-X7-C-X22-H-X-H	C2HC
Ⅲ	AsWRKY110	AVESA.00001b.r3.5Ag0003138.9	3807	1269	6.49	142.355	Nuclear	5A	1	470292019	470298950	WRYYGQK	C-X7-C-X22-H-X-H	C2HC
Ⅲ	AsWRKY96	AVESA.00001b.r3.5Ag0000694.1	921	307	6	32.3197	Nuclear	5A	1	58453416	58454914	WRKYGQK	C-X7-C-X22-H-X-H	C2HC
Ⅲ	AsWRKY122	AVESA.00001b.r3.5Dg0000295.1	921	307	6.23	32.4098	Nuclear	5D	1	25941793	25943360	WRKYGQK	C-X7-C-X22-H-X-H	C2HC
Ⅲ	AsWRKY87	AVESA.00001b.r3.4Cg0000279.2	1092	364	7.99	37.8108	Nuclear	4C	1	22783216	22785490	WRKYGQK	C-X7-C-X22-H-X-H	C2HC
Ⅲ	AsWRKY141	AVESA.00001b.r3.6Ag0002945.2	1038	346	8.43	35.6395	Nuclear	6A	1	413087684	413089983	WRKYGQK	C-X7-C-X22-H-X-H	C2HC
Ⅲ	AsWRKY140	AVESA.00001b.r3.6Ag0002944.2	1122	374	8.17	38.5064	Nuclear	6A	1	413074935	413077341	WRKYGHK	C-X7-C-X22-H-X-H	C2HC
Ⅲ	AsWRKY133	AVESA.00001b.r3.5Dg0003042.1	669	223	4.91	23.2226	Nuclear	5D	0	456934942	456937163	-	C-X7-C-X22-H-X-H	C2HC
Ⅲ	AsWRKY16	AVESA.00001b.r3.1Cg0000648.1	948	316	6.24	33.5642	Nuclear	1C	1	73277174	73278701	WRKYGQK	C-X7-C-X22-H-X-H	C2HC
Ⅲ	AsWRKY2	AVESA.00001b.r3.1Ag0000229.6	1080	360	6.51	38.8246	Chloroplast	1A	1	29412113	29413600	WRKYGQK	C-X7-C-X22-H-X-H	C2HC
Ⅲ	AsWRKY19	AVESA.00001b.r3.1Dg0000198.2	1086	362	6.66	39.0278	Chloroplast	1D	1	25346634	25348362	WRKYGQK	C-X7-C-X22-H-X-H	C2HC
Ⅲ	ASWRKY7	AVESA.00001b.r3.1Ag0002093.1	762	254	5.35	27.3776	Mitochondria	1A	1	377190736	377191937	WRKYGQK	C-X7-C-X22-H-X-H	C2HC
Ⅲ	AsWRKY25	AVESA.00001b.r3.1Dg0002109.1	867	289	6.07	31.3058	Nuclear	1D	1	360901149	360902378	WRKYGQK	C-X7-C-X22-H-X-H	C2HC
Ⅲ	AsWRKY12	AVESA.00001b.r3.1Ag0003598.2	765	255	5.05	27.1223	Nuclear	1A	1	526036672	526039243	WRKYGQK	C-X7-C-X22-H-X-H	C2HC
Ⅲ	AsWRKY13	AVESA.00001b.r3.1Ag0003599.1	777	259	5.99	28.1193	Nuclear	1A	1	526045581	526046794	WRKYGQK	C-X7-C-X22-H-X-H	C2HC
Ⅲ	AsWRKY8	AVESA.00001b.r3.1Ag0002094.1	846	282	8.21	30.447	Nuclear	1A	1	377198968	377200053	WRKYGQK	C-X7-C-X22-H-X-H	C2HC
Ⅲ	AsWRKY26	AVESA.00001b.r3.1Dg0002110.1	714	238	7.64	25.0088	Nuclear	1D	1	360906751	360907802	WRKYGQK	C-X7-C-X22-H-X-H	C2HC
Ⅲ	AsWRKY52	AVESA.00001b.r3.3Ag0001750.1	930	310	6.07	33.3219	Nuclear	3A	1	368909679	368910990	WRKYGQK	C-X7-C-X22-H-X-H	C2HC
Ⅲ	AsWRKY61	AVESA.00001b.r3.3Cg0001979.2	1065	355	8.23	38.0932	Nuclear	3C	1	505254875	505256286	WRKYGQK	C-X7-C-X22-H-X-H	C2HC
Ⅲ	AsWRKY161	AVESA.00001b.r3.7Dg0003306.1	1131	377	5.43	38.973	Nuclear	7D	1	507552822	507556834	WRKYGQK	C-X7-C-X22-H-X-H	C2HC
Ⅲ	AsWRKY119	AVESA.00001b.r3.5Cg0003110.1	1152	384	5.51	40.2644	Nuclear	5C	1	593430344	593434559	WRKYGQK	C-X7-C-X22-H-X-H	C2HC
Ⅲ	AsWRKY38	AVESA.00001b.r3.2Cg0001660.1	2922	974	7.69	110.55	Nuclear	2C	1	407236474	407241589	WRKYGQK	C-X7-C-X22-H-X-H	C2HC
Ⅲ	AsWRKY102	AVESA.00001b.r3.5Ag0002238.1	999	333	6	35.4186	Nuclear	5A	1	393324762	393326386	WRKYGQK	C-X7-C-X22-H-X-H	C2HC
Ⅲ	AsWRKY125	AVESA.00001b.r3.5Dg0001796.2	1014	338	5.52	36.0233	Nuclear	5D	1	355519907	355522017	WRKYGQK	C-X7-C-X22-H-X-H	C2HC
Ⅲ	AsWRKY114	AVESA.00001b.r3.5Cg0001834.3	984	328	6.75	35.1213	Nuclear	5C	1	459457234	459459057	WRKYGQK	C-X7-C-X22-H-X-H	C2HC
Ⅲ	AsWRKY101	AVESA.00001b.r3.5Ag0002237.1	987	329	6.45	35.2613	Nuclear	5A	1	393192411	393194004	WRKYGQK	C-X7-C-X22-H-X-H	C2HC
Ⅲ	AsWRKY124	AVESA.00001b.r3.5Dg0001795.2	969	323	6.32	34.7372	Nuclear	5D	1	355384042	355386183	WRKYGQK	C-X7-C-X22-H-X-H	C2HC
Ⅲ	AsWRKY115	AVESA.00001b.r3.5Cg0001835.4	1056	352	6.58	37.8304	Nuclear	5C	1	459571967	459573815	WRKYGQK	C-X7-C-X22-H-X-H	C2HC
Ⅲ	AsWRKY104	AVESA.00001b.r3.5Ag0002241.2	1101	367	7.11	38.9778	Nuclear	5A	1	393503313	393504847	WRKYGQK	C-X7-C-X22-H-X-H	C2HC
Ⅲ	AsWRKY126	AVESA.00001b.r3.5Dg0001797.3	984	328	6.71	35.2776	Nuclear	5D	1	355657434	355659101	WRKYGQK	C-X7-C-X22-H-X-H	C2HC
Ⅲ	AsWRKY105	AVESA.00001b.r3.5Ag0002242.1	1104	368	6.78	39.3103	Nuclear	5A	1	393641953	393643601	WRKYGQK	C-X7-C-X22-H-X-H	C2HC
Ⅲ	AsWRKY127	AVESA.00001b.r3.5Dg0001798.1	1095	365	6.45	38.9497	Nuclear	5D	1	355734840	355736471	WRKYGQK	C-X7-C-X22-H-X-H	C2HC
