# Supplementary material for: Genome-Wide Identification and Characterization of the Oat (Avena sativa L.) WRKY Transcription Factor Family
Source: Genes (Basel). 2022 Oct 21;13(10):1918. doi: 10.3390/genes13101918 (PMC9601435; doi:10.3390/genes13101918)
Supplement: Supplementary file 1 [file genes-13-01918-s001.zip › Table S4.xlsx]

## Sheet: Sheet1
Table S4 SSR site prediction of WRKY genes
Group	Gene ID	Sequence ID	SSR Type	SSR Position	SSR Length(bp)
Ⅰ	AsWRKY10	AVESA.00001b.r3.1Ag0002941.2	(GGC)5	cds	15
Ⅰ	AsWRKY111	AVESA.00001b.r3.5Cg0000007.1	(GAT)5	intron	15
Ⅰ	AsWRKY118	AVESA.00001b.r3.5Cg0002367.1	(GA)8	exon	16
Ⅰ	AsWRKY123	AVESA.00001b.r3.5Dg0001036.1	(CA)5	intron	10
Ⅰ	AsWRKY150	AVESA.00001b.r3.7Ag0002248.1	(TC)5	intron	10
Ⅰ	AsWRKY30	AVESA.00001b.r3.2Ag0001363.2	(TG)6	cds	12
Ⅰ	AsWRKY47	AVESA.00001b.r3.2Dg0002415.1	(CA)8	intron	16
Ⅰ	AsWRKY5	AVESA.00001b.r3.1Ag0001421.1	(GCA)5	cds	15
Ⅰ	AsWRKY65	AVESA.00001b.r3.3Cg0002567.2	(GCT)6	cds	18
Ⅰ	AsWRKY76	AVESA.00001b.r3.3Dg0001857.2	(CGC)5	cds	15
Ⅰ	AsWRKY84	AVESA.00001b.r3.4Ag0002737.3	(CGC)5	cds	15
Ⅰ	AsWRKY84	AVESA.00001b.r3.4Ag0002737.3	(CGC)5	cds	15
Ⅰ	AsWRKY84	AVESA.00001b.r3.4Ag0002737.3	(GCT)5	cds	15
Ⅰ	AsWRKY84	AVESA.00001b.r3.4Ag0002737.3	(CCG)7	cds	21
Ⅱa	AsWRKY116	AVESA.00001b.r3.5Cg0002021.2	(TAG)5	exon	15
Ⅱa	AsWRKY144	AVESA.00001b.r3.6Cg0001929.4	(GCA)7	cds	21
Ⅱa	AsWRKY159	AVESA.00001b.r3.7Dg0002639.1	(CAG)5	cds	15
Ⅱa	AsWRKY160	AVESA.00001b.r3.7Dg0003006.1	(CAG)5	cds	15
Ⅱa	AsWRKY42	AVESA.00001b.r3.2Dg0001085.3	(CAA)5	cds	15
Ⅱa	AsWRKY42	AVESA.00001b.r3.2Dg0001085.3	(GCA)5	cds	15
Ⅱb	AsWRKY120	AVESA.00001b.r3.5Cg0003170.1	(TA)5	intron	10
Ⅱb	AsWRKY120	AVESA.00001b.r3.5Cg0003170.1	(GCC)5	cds	15
Ⅱb	AsWRKY137	AVESA.00001b.r3.6Ag0001747.1	(TA)5	intron	10
Ⅱb	AsWRKY137	AVESA.00001b.r3.6Ag0001747.1	(GCG)6	cds	18
Ⅱb	AsWRKY137	AVESA.00001b.r3.6Ag0001747.1	(TCC)5	cds	15
Ⅱb	AsWRKY162	AVESA.00001b.r3.7Dg0003368.2	(TG)5	intron	10
Ⅱc	AsWRKY11	AVESA.00001b.r3.1Ag0003382.1	(CTC)5	cds	15
Ⅱc	AsWRKY23	AVESA.00001b.r3.1Dg0001881.2	(CGG)6	cds	18
Ⅱc	AsWRKY24	AVESA.00001b.r3.1Dg0002060.1	(CA)7	exon	14
Ⅱc	AsWRKY27	AVESA.00001b.r3.1Dg0002172.1	(TG)5	intron	10
Ⅱc	AsWRKY49	AVESA.00001b.r3.3Ag0000620.1	(AC)5	intron	10
Ⅱc	AsWRKY49	AVESA.00001b.r3.3Ag0000620.1	(AAC)5	exon	15
Ⅱc	AsWRKY49	AVESA.00001b.r3.3Ag0000620.1	(GGT)5	cds	15
Ⅱc	AsWRKY53	AVESA.00001b.r3.3Ag0001795.1	(GA)8	exon	16
Ⅱc	AsWRKY53	AVESA.00001b.r3.3Ag0001795.1	(GT)5	exon	10
Ⅱc	AsWRKY53	AVESA.00001b.r3.3Ag0001795.1	(TGC)5	cds	15
Ⅱc	AsWRKY57	AVESA.00001b.r3.3Cg0000616.1	(CCT)5	cds	15
Ⅱc	AsWRKY62	AVESA.00001b.r3.3Cg0002027.1	(GA)7	exon	14
Ⅱc	AsWRKY62	AVESA.00001b.r3.3Cg0002027.1	(AG)6	exon	12
Ⅱc	AsWRKY68	AVESA.00001b.r3.3Dg0000085.1	(TA)8	intron	16
Ⅱc	AsWRKY68	AVESA.00001b.r3.3Dg0000085.1	(AC)5	intron	10
Ⅱc	AsWRKY68	AVESA.00001b.r3.3Dg0000085.1	(GGT)5	cds	15
Ⅱc	AsWRKY72	AVESA.00001b.r3.3Dg0001346.1	(GT)5	exon	10
Ⅱc	AsWRKY72	AVESA.00001b.r3.3Dg0001346.1	(GCC)5	cds	15
Ⅱc	AsWRKY72	AVESA.00001b.r3.3Dg0001346.1	(TGC)5	cds	15
Ⅱd	AsWRKY153	AVESA.00001b.r3.7Cg0000830.5	(CA)6	intron	12
Ⅱd	AsWRKY153	AVESA.00001b.r3.7Cg0000830.5	(CA)5	intron	10
Ⅱd	AsWRKY153	AVESA.00001b.r3.7Cg0000830.5	(CG)5	intron	10
Ⅱd	AsWRKY153	AVESA.00001b.r3.7Cg0000830.5	(GGA)5	cds	15
Ⅱd	AsWRKY154	AVESA.00001b.r3.7Cg0001326.2	(TA)5	intron	10
Ⅱd	AsWRKY156	AVESA.00001b.r3.7Cg0002850.1	(CAG)5	cds	15
Ⅱd	AsWRKY29	AVESA.00001b.r3.2Ag0000859.1	(CAG)5	cds	15
Ⅱd	AsWRKY37	AVESA.00001b.r3.2Cg0001569.1	(CAG)6	cds	18
Ⅱd	AsWRKY82	AVESA.00001b.r3.4Ag0001473.2	(CG)5	intron	10
Ⅱd	AsWRKY82	AVESA.00001b.r3.4Ag0001473.2	(CCT)5	cds	15
Ⅱd	AsWRKY91	AVESA.00001b.r3.4Dg0001357.5	(CCT)5	cds	15
Ⅱd	AsWRKY93	AVESA.00001b.r3.4Dg0001810.3	(CG)5	intron	10
Ⅱd	AsWRKY97	AVESA.00001b.r3.5Ag0001084.2	(CTG)6	cds	18
Ⅱe	AsWRKY136	AVESA.00001b.r3.6Ag0001122.1	(GA)7	cds	14
Ⅱe	AsWRKY136	AVESA.00001b.r3.6Ag0001122.1	(GGC)8	cds	24
Ⅱe	AsWRKY145	AVESA.00001b.r3.6Cg0003107.2	(CT)7	exon	14
Ⅱe	AsWRKY146	AVESA.00001b.r3.6Dg0000807.1	(GA)8	exon	16
Ⅱe	AsWRKY32	AVESA.00001b.r3.2Ag0001949.2	(TC)7	exon	14
Ⅱe	AsWRKY32	AVESA.00001b.r3.2Ag0001949.2	(TC)5	exon	10
Ⅱe	AsWRKY44	AVESA.00001b.r3.2Dg0001878.1	(TC)9	exon	18
Ⅱe	AsWRKY44	AVESA.00001b.r3.2Dg0001878.1	(TC)5	exon	10
Ⅱe	AsWRKY44	AVESA.00001b.r3.2Dg0001878.1	(TC)5	exon	10
Ⅱe	AsWRKY59	AVESA.00001b.r3.3Cg0000881.1	(TCT)5	exon	15
Ⅱe	AsWRKY64	AVESA.00001b.r3.3Cg0002477.1	(TG)9	exon	18
Ⅱe	AsWRKY74	AVESA.00001b.r3.3Dg0001695.1	(CA)7	exon	14
Ⅱe	AsWRKY95	AVESA.00001b.r3.4Dg0002562.1	(TA)9	exon	18
Ⅱe	AsWRKY95	AVESA.00001b.r3.4Dg0002562.1	(GCC)5	cds	15
Ⅲ	AsWRKY100	AVESA.00001b.r3.5Ag0002236.1	(AG)7	exon	14
Ⅲ	AsWRKY113	AVESA.00001b.r3.5Cg0001449.1	(AGC)5	cds	15
Ⅲ	AsWRKY113	AVESA.00001b.r3.5Cg0001449.1	(CGC)5	cds	15
Ⅲ	AsWRKY113	AVESA.00001b.r3.5Cg0001449.1	(TGA)5	exon	15
Ⅲ	AsWRKY121	AVESA.00001b.r3.5Dg0000239.1	(TC)18	exon	36
Ⅲ	AsWRKY122	AVESA.00001b.r3.5Dg0000295.1	(GGC)5	cds	15
Ⅲ	AsWRKY124	AVESA.00001b.r3.5Dg0001795.2	(AG)7	exon	14
Ⅲ	AsWRKY126	AVESA.00001b.r3.5Dg0001797.3	(CGG)5	cds	15
Ⅲ	AsWRKY16	AVESA.00001b.r3.1Cg0000648.1	(CGC)5	cds	15
Ⅲ	AsWRKY21	AVESA.00001b.r3.1Dg0001418.1	(GT)8	exon	16
Ⅲ	AsWRKY21	AVESA.00001b.r3.1Dg0001418.1	(CCG)6	cds	18
Ⅲ	AsWRKY25	AVESA.00001b.r3.1Dg0002109.1	(AGC)5	cds	15
Ⅲ	AsWRKY4	AVESA.00001b.r3.1Ag0001403.1	(GT)7	exon	14
Ⅲ	AsWRKY4	AVESA.00001b.r3.1Ag0001403.1	(CCG)5	cds	15
Ⅲ	AsWRKY66	AVESA.00001b.r3.3Cg0002585.1	(CG)5	cds	10
Ⅲ	AsWRKY7	AVESA.00001b.r3.1Ag0002093.1	(AGC)6	cds	18
Ⅲ	AsWRKY77	AVESA.00001b.r3.3Dg0001879.1	(AGG)5	cds	15
Ⅲ	AsWRKY77	AVESA.00001b.r3.3Dg0001879.1	(GAC)6	cds	18
Ⅲ	AsWRKY80	AVESA.00001b.r3.3Dg0001885.3	(AC)5	exon	10
Ⅲ	AsWRKY89	AVESA.00001b.r3.4Cg0003114.1	(AG)14	exon	28
