# Supplementary material for: Genome-Wide Identification and Characterization of the Oat (Avena sativa L.) WRKY Transcription Factor Family
Source: Genes (Basel). 2022 Oct 21;13(10):1918. doi: 10.3390/genes13101918 (PMC9601435; doi:10.3390/genes13101918)
Supplement: Supplementary file 1 [file genes-13-01918-s001.zip › Table S5.xlsx]

## Sheet: Sheet1
Table S5 Information of chromosome length
Chromosome	Length
chr1A	540768791
chr1C	462690237
chr1D	484145805
chr2A	447533314
chr2C	587477926
chr2D	532026548
chr3A	425505618
chr3C	638373030
chr3D	480297655
chr4A	463192658
chr4C	715803849
chr4D	455304523
chr5A	485231202
chr5C	613034814
chr5D	499088671
chr6A	448319167
chr6C	626053168
chr6D	298001522
chr7A	493489258
chr7C	551533663
chr7D	528148272

## Sheet: Sheet2
Table S5 Mapping data of AsWRKY genes
Chromosome	Gene ID	star	end
chr7A	AsWRKY150	324103528	324112237
chr7C	AsWRKY155	460777121	460791867
chr7D	AsWRKY157	227123284	227131855
chr1A	AsWRKY3	73636832	73639045
chr1A	AsWRKY5	324276243	324278923
chr1A	AsWRKY10	463160518	463163204
chr1C	AsWRKY17	293911290	293914137
chr1D	AsWRKY20	65815483	65817733
chr1D	AsWRKY22	318649910	318652266
chr2A	AsWRKY30	334303627	334308176
chr2C	AsWRKY34	48131017	48134268
chr2C	AsWRKY35	57081642	57088896
chr2C	AsWRKY39	481682656	481685815
chr2D	AsWRKY43	132652014	132657049
chr2D	AsWRKY46	202257906	202261011
chr2D	AsWRKY47	209294120	209301892
chr3C	AsWRKY65	589065016	589067601
chr3D	AsWRKY76	374856567	374859146
chr4A	AsWRKY84	367345472	367348077
chr4C	AsWRKY88	403187347	403195063
chr4D	AsWRKY90	149006444	149012304
chr5A	AsWRKY98	189407172	189412832
chr5A	AsWRKY109	443367024	443371308
chr5C	AsWRKY111	1662070	1666109
chr5C	AsWRKY112	188995195	189000527
chr5C	AsWRKY118	529984030	529988444
chr5D	AsWRKY123	160553007	160558835
chr5D	AsWRKY130	397002992	397007235
chr6A	AsWRKY138	357185483	357192591
chr6A	AsWRKY139	365903175	365906399
chr7A	AsWRKY149	124738229	124742140
chr5D	AsWRKY131	420043064	420049614
chr2D	AsWRKY42	105645988	105647781
chr6A	AsWRKY134	18430242	18431911
chr6C	AsWRKY144	203198992	203200874
chr6C	AsWRKY142	11532261	11533760
chr7D	AsWRKY159	458819785	458821419
chr7D	AsWRKY160	486354938	486356468
chr5A	AsWRKY108	417103605	417105159
chr5C	AsWRKY116	486790723	486793007
chr5D	AsWRKY128	374545567	374547295
chr5C	AsWRKY117	486830805	486832313
chr5D	AsWRKY129	374562491	374563979
chr5A	AsWRKY107	416947338	416949482
chr5A	AsWRKY106	416837267	416839573
chr3D	ASWRKY69	11394018	11396712
chr3A	AsWRKY50	58540834	58543342
chr3C	AsWRKY56	58365414	58367781
chr5C	AsWRKY120	596522363	596528265
chr7A	AsWRKY148	66330626	66336906
chr7D	AsWRKY162	510334260	510341957
chr3A	AsWRKY51	95173830	95176948
chr3C	AsWRKY60	469569774	469572834
chr6C	AsWRKY143	72721030	72723601
chr6D	AsWRKY147	270930027	270932500
chr6A	AsWRKY137	305358159	305360680
chr1A	AsWRKY6	363855680	363856907
chr1D	AsWRKY23	349696053	349697381
chr1A	AsWRKY11	511567989	511571607
chr3C	AsWRKY57	58490551	58491994
chr3D	AsWRKY70	11450208	11451308
chr1C	AsWRKY15	50202614	50203570
chr1A	AsWRKY1	12861076	12861953
chr1D	AsWRKY18	8691517	8692385
chr3D	AsWRKY73	333651267	333661604
chr5D	AsWRKY132	420072800	420085828
chr3A	AsWRKY49	55396722	55401935
chr3D	AsWRKY68	7921365	7926766
chr2A	AsWRKY31	360624513	360629161
chr2A	AsWRKY28	259867959	259871000
chr4D	AsWRKY94	313408320	313411584
chr2C	AsWRKY36	378703624	378706441
chr4A	AsWRKY83	288116849	288119687
chr7C	AsWRKY152	49643532	49647392
chr1A	AsWRKY14	529518305	529520458
chr1D	AsWRKY27	364199903	364201973
chr3C	AsWRKY58	102281589	102283920
chr1D	AsWRKY24	357966271	357969399
chr3D	AsWRKY72	326218665	326221417
chr3A	AsWRKY53	374589286	374592147
chr3C	AsWRKY62	512520717	512523691
chr4D	AsWRKY92	285181828	285183344
chr4A	AsWRKY86	460796822	460799789
chr4D	AsWRKY91	276950679	276953365
chr7C	AsWRKY154	102513180	102516043
chr4A	AsWRKY81	247193396	247195881
chr7C	AsWRKY156	525212549	525215539
chr5A	AsWRKY97	113033785	113036734
chr7C	AsWRKY153	56611275	56614094
chr4A	AsWRKY82	283449141	283451900
chr4D	AsWRKY93	308492741	308495922
chr2C	AsWRKY37	392677646	392679079
chr2D	AsWRKY48	485165582	485167041
chr2A	AsWRKY29	270382178	270383721
chr2C	AsWRKY41	535047495	535049040
chr2A	AsWRKY33	381235612	381237059
chr2D	AsWRKY45	174749805	174751232
chr6A	AsWRKY135	82154797	82156642
chr7D	AsWRKY158	379947575	379949161
chr3C	ASWRKY63	569219886	569221604
chr3D	AsWRKY74	362069408	362071058
chr3A	AsWRKY54	413054698	413056297
chr3D	AsWRKY75	368728246	368730271
chr3A	AsWRKY55	419794279	419796350
chr3C	AsWRKY64	579021091	579022985
chr3D	AsWRKY71	300703486	300705434
chr3C	AsWRKY59	103544380	103546682
chr2A	AsWRKY32	377690534	377694834
chr2D	AsWRKY44	172761429	172765820
chr7C	AsWRKY151	3644680	3648603
chr4D	AsWRKY95	352576948	352580200
chr6C	AsWRKY145	536756919	536761506
chr6A	AsWRKY136	245229988	245234314
chr6D	AsWRKY146	211271264	211275686
chr2C	AsWRKY40	532683488	532687724
chr5A	AsWRKY100	393124108	393126092
chr5A	AsWRKY103	393420683	393422505
chr4C	AsWRKY89	597195242	597196560
chr5D	AsWRKY121	20758571	20760001
chr3D	AsWRKY80	376777250	376781708
chr3C	AsWRKY67	592758909	592763113
chr3D	AsWRKY79	376556451	376558707
chr3D	AsWRKY78	376495168	376498226
chr3C	AsWRKY66	592170351	592172802
chr5A	AsWRKY99	343479156	343480878
chr5C	AsWRKY113	373150895	373155751
chr1A	AsWRKY4	321733775	321734945
chr1D	AsWRKY21	316467844	316469042
chr1A	ASWRKY9	460003917	460005146
chr3D	AsWRKY77	376461311	376462797
chr4A	AsWRKY85	369125865	369127251
chr5A	AsWRKY110	470292019	470298950
chr5A	AsWRKY96	58453416	58454914
chr5D	AsWRKY122	25941793	25943360
chr4C	AsWRKY87	22783216	22785490
chr6A	AsWRKY141	413087684	413089983
chr6A	AsWRKY140	413074935	413077341
chr5D	AsWRKY133	456934942	456937163
chr1C	AsWRKY16	73277174	73278701
chr1A	AsWRKY2	29412113	29413600
chr1D	AsWRKY19	25346634	25348362
chr1A	ASWRKY7	377190736	377191937
chr1D	AsWRKY25	360901149	360902378
chr1A	AsWRKY12	526036672	526039243
chr1A	AsWRKY13	526045581	526046794
chr1A	AsWRKY8	377198968	377200053
chr1D	AsWRKY26	360906751	360907802
chr3A	AsWRKY52	368909679	368910990
chr3C	AsWRKY61	505254875	505256286
chr7D	AsWRKY161	507552822	507556834
chr5C	AsWRKY119	593430344	593434559
chr2C	AsWRKY38	407236474	407241589
chr5A	AsWRKY102	393324762	393326386
chr5D	AsWRKY125	355519907	355522017
chr5C	AsWRKY114	459457234	459459057
chr5A	AsWRKY101	393192411	393194004
chr5D	AsWRKY124	355384042	355386183
chr5C	AsWRKY115	459571967	459573815
chr5A	AsWRKY104	393503313	393504847
chr5D	AsWRKY126	355657434	355659101
chr5A	AsWRKY105	393641953	393643601
chr5D	AsWRKY127	355734840	355736471
