# Supplementary material for: Genome-Wide Identification and Characterization of the Oat (Avena sativa L.) WRKY Transcription Factor Family
Source: Genes (Basel). 2022 Oct 21;13(10):1918. doi: 10.3390/genes13101918 (PMC9601435; doi:10.3390/genes13101918)
Supplement: Supplementary file 1 [file genes-13-01918-s001.zip › Table S6.xlsx]

## Sheet: Sheet1
Table S6 Segmental and tandem duplications of AsWRKY gene pairs in oat
Duplication gene pair	Chromosome	Duplicaiton type	Ka	Ks	Ka/Ks	Duplication date (Mya)
AsWRKY5/AsWRKY10	1A/1A	segmental	0.0437836	0.147804	0.296228	5.68477
AsWRKY6/AsWRKY11	1A/1A	segmental	0.114607	0.209714	0.546494	8.06591
AsWRKY99/AsWRKY113	5A/5C	segmental	0.0491272	0.15563	0.315666	5.98579
AsWRKY101/AsWRKY114	5A/5C	segmental	0.110642	0.187699	0.589466	7.21919
AsWRKY103/AsWRKY115	5A/5C	segmental	0.229898	0.391184	0.587699	15.0455
AsWRKY109/AsWRKY118	5A/5C	segmental	0.0154753	0.123031	0.125783	4.73198
AsWRKY7/AsWRKY12	1A/1A	segmental	0.0636192	0.180963	0.35156	6.96011
AsWRKY89/AsWRKY121	4C/5D	segmental	0.00210896	0.154589	0.0136424	5.94572
AsWRKY96/AsWRKY122	5A/5D	segmental	0.0138775	0.052433	0.26467	2.01666
AsWRKY98/AsWRKY123	5A/5D	segmental	0.00520008	0.00552743	0.940777	0.212594
AsWRKY100/AsWRKY124	5A/5D	segmental	0.0722781	0.123453	0.58547	4.7482
AsWRKY114/AsWRKY124	5C/5D	segmental	0.129417	0.197397	0.655618	7.5922
AsWRKY103/AsWRKY126	5A/5D	segmental	0.256372	0.353985	0.724247	13.6148
AsWRKY115/AsWRKY126	5C/5D	segmental	0.0509484	0.189845	0.268368	7.30172
AsWRKY106/AsWRKY128	5A/5D	segmental	0.0696386	0.100894	0.690217	3.88053
AsWRKY116/AsWRKY128	5C/5D	segmental	0.111549	0.224105	0.497754	8.61943
AsWRKY107/AsWRKY129	5A/5D	segmental	0.00430417	0.0451944	0.0952369	1.73825
AsWRKY109/AsWRKY130	5A/5D	segmental	0.0076969	0.0373225	0.206227	1.43548
AsWRKY118/AsWRKY130	5C/5D	segmental	0.0167803	0.110502	0.151855	4.25008
AsWRKY110/AsWRKY132	5A/5D	segmental	0.182893	0.398061	0.459459	15.3101
AsWRKY42/AsWRKY134	2D/6A	segmental	0.00632115	0.0858078	0.0736664	3.3003
AsWRKY35/AsWRKY138	2C/6A	segmental	0.00967198	0.0691468	0.139876	2.65949
AsWRKY47/AsWRKY138	2D/6A	segmental	0.00314713	0.0221085	0.14235	0.850325
AsWRKY34/AsWRKY139	2C/6A	segmental	0.0512662	0.120226	0.426415	4.62408
AsWRKY46/AsWRKY139	2D/6A	segmental	0.00650511	0.0329476	0.197438	1.26722
AsWRKY134/AsWRKY144	6A/6C	segmental	0.0206865	0.124085	0.166713	4.77249
AsWRKY42/AsWRKY144	2D/6C	segmental	0.0219323	0.13827	0.158619	5.31809
AsWRKY136/AsWRKY145	6A/6C	segmental	0.0413967	0.11067	0.374054	4.25655
AsWRKY136/AsWRKY146	6A/6D	segmental	0.0145813	0.0249309	0.584867	0.95888
AsWRKY145/AsWRKY146	6C/6D	segmental	0.0332121	0.0933082	0.35594	3.58878
AsWRKY137/AsWRKY147	6A/6D	segmental	0.0148838	0.0513986	0.289577	1.97687
AsWRKY120/AsWRKY148	5C/7A	segmental	0.0485071	0.154861	0.313229	5.95621
AsWRKY111/AsWRKY149	5C/7A	segmental	0.0350995	0.164088	0.213907	6.31107
AsWRKY1/AsWRKY15	1A/1C	segmental	0.0306049	0.0980839	0.312028	3.77246
AsWRKY95/AsWRKY151	4D/7C	segmental	0.0889667	0.239217	0.371908	9.20065
AsWRKY83/AsWRKY152	4A/7C	segmental	0.0379908	0.0882781	0.430354	3.39531
AsWRKY94/AsWRKY152	4D/7C	segmental	0.0264068	0.109654	0.240818	4.21748
AsWRKY82/AsWRKY153	4A/7C	segmental	0.0418601	0.153775	0.272217	5.9144
AsWRKY93/AsWRKY153	4D/7C	segmental	0.0250178	0.13579	0.18424	5.22267
AsWRKY81/AsWRKY154	4A/7C	segmental	0.00763365	0.0924245	0.0825934	3.55479
AsWRKY91/AsWRKY154	4D/7C	segmental	0.0102042	0.122144	0.0835425	4.69786
AsWRKY97/AsWRKY156	5A/7C	segmental	0.0262747	0.114748	0.228978	4.41337
AsWRKY142/AsWRKY159	6C/7D	segmental	0.027295	0.112413	0.242811	4.32357
AsWRKY2/AsWRKY16	1A/1C	segmental	0.0313495	0.125241	0.250313	4.81697
AsWRKY142/AsWRKY160	6C/7D	segmental	0.0322794	0.112127	0.287881	4.31259
AsWRKY159/AsWRKY160	7D/7D	segmental	0.00832021	0.0767091	0.108464	2.95035
AsWRKY119/AsWRKY161	5C/7D	segmental	0.0672647	0.171675	0.391815	6.60288
AsWRKY120/AsWRKY162	5C/7D	segmental	0.0439571	0.127814	0.343915	4.91592
AsWRKY148/AsWRKY162	7A/7D	segmental	0.0246406	0.0718088	0.343142	2.76188
AsWRKY1/AsWRKY18	1A/1D	segmental	0.0181689	0.0352177	0.515903	1.35453
AsWRKY16/AsWRKY19	1C/1D	segmental	0.0312697	0.139995	0.223363	5.38442
AsWRKY2/AsWRKY19	1A/1D	segmental	0.0139083	0.041929	0.331711	1.61265
AsWRKY4/AsWRKY21	1A/1D	segmental	0.0291917	0.0695807	0.419538	2.67618
AsWRKY9/AsWRKY21	1A/1D	segmental	0.0432248	0.14469	0.29874	5.56502
AsWRKY10/AsWRKY22	1A/1D	segmental	0.0279808	0.120856	0.231522	4.64831
AsWRKY5/AsWRKY22	1A/1D	segmental	0.0181446	0.0871874	0.208111	3.35336
AsWRKY11/AsWRKY23	1A/1D	segmental	0.101885	0.199292	0.511235	7.66506
AsWRKY6/AsWRKY23	1A/1D	segmental	0.0170099	0.0572311	0.297215	2.2012
AsWRKY12/AsWRKY25	1A/1D	segmental	0.0649716	0.212199	0.306183	8.16148
AsWRKY7/AsWRKY25	1A/1D	segmental	0.0288021	0.0789832	0.364661	3.03782
AsWRKY14/AsWRKY27	1A/1D	segmental	0.0659254	0.152836	0.431346	5.87832
AsWRKY29/AsWRKY37	2A/2C	segmental	0.0287757	0.159213	0.180737	6.1236
AsWRKY30/AsWRKY39	2A/2C	segmental	0.0226944	0.114646	0.197952	4.40946
AsWRKY32/AsWRKY40	2A/2C	segmental	0.0188703	0.111052	0.169924	4.27121
AsWRKY33/AsWRKY41	2A/2C	segmental	0.0374371	0.185788	0.201504	7.14571
AsWRKY30/AsWRKY43	2A/2D	segmental	0.0095891	0.0420693	0.227936	1.61805
AsWRKY39/AsWRKY43	2C/2D	segmental	0.0233759	0.119584	0.195477	4.59937
AsWRKY32/AsWRKY44	2A/2D	segmental	0.00900303	0.0574443	0.156726	2.2094
AsWRKY40/AsWRKY44	2C/2D	segmental	0.0136048	0.0973915	0.139692	3.74583
AsWRKY33/AsWRKY45	2A/2D	segmental	0.0241059	0.0832324	0.289622	3.20125
AsWRKY41/AsWRKY45	2C/2D	segmental	0.0249576	0.163576	0.152575	6.29138
AsWRKY34/AsWRKY46	2C/2D	segmental	0.0530171	0.135634	0.390883	5.2167
AsWRKY35/AsWRKY47	2C/2D	segmental	0.00892919	0.073778	0.121028	2.83762
AsWRKY29/AsWRKY48	2A/2D	segmental	0.0181713	0.073531	0.247124	2.82811
AsWRKY37/AsWRKY48	2C/2D	segmental	0.0161622	0.131228	0.123162	5.04721
AsWRKY24/AsWRKY53	1D/3A	segmental	0.285841	0.500198	0.571457	19.2384
AsWRKY50/AsWRKY56	3A/3C	segmental	0.0181086	0.0887871	0.203955	3.41489
AsWRKY52/AsWRKY61	3A/3C	segmental	0.0351241	0.152547	0.230251	5.86718
AsWRKY53/AsWRKY62	3A/3C	segmental	0.030301	0.106829	0.28364	4.10882
AsWRKY54/AsWRKY63	3A/3C	segmental	0.0418335	0.149437	0.27994	5.74759
AsWRKY55/AsWRKY64	3A/3C	segmental	0.0246745	0.141715	0.174113	5.45059
AsWRKY49/AsWRKY68	3A/3D	segmental	0.00314796	0.00472443	0.666316	0.181709
AsWRKY50/AsWRKY69	3A/3D	segmental	0.0125978	0.0858078	0.146814	3.3003
AsWRKY56/AsWRKY69	3C/3D	segmental	0.0236527	0.107225	0.22059	4.12402
AsWRKY57/AsWRKY70	3C/3D	segmental	0.0847498	0.184907	0.458339	7.11179
AsWRKY59/AsWRKY71	3C/3D	segmental	0.0295037	0.128168	0.230195	4.92955
AsWRKY24/AsWRKY72	1D/3D	segmental	0.276925	0.394643	0.701709	15.1786
AsWRKY53/AsWRKY72	3A/3D	segmental	0.0118521	0.0678215	0.174754	2.60852
AsWRKY62/AsWRKY72	3C/3D	segmental	0.0253265	0.145175	0.174455	5.58366
AsWRKY54/AsWRKY74	3A/3D	segmental	0	0.0549026	0	2.11164
AsWRKY63/AsWRKY74	3C/3D	segmental	0.0474313	0.141214	0.335881	5.43132
AsWRKY55/AsWRKY75	3A/3D	segmental	0.00746832	0.0710871	0.105059	2.73412
AsWRKY64/AsWRKY75	3C/3D	segmental	0.0309562	0.125396	0.246868	4.82291
AsWRKY65/AsWRKY76	3C/3D	segmental	0.0210373	0.111791	0.188185	4.29964
AsWRKY21/AsWRKY77	1D/3D	segmental	0.475482	0.971448	0.489457	37.3634
AsWRKY9/AsWRKY77	1A/3D	segmental	0.440933	1.07028	0.41198	41.1646
AsWRKY66/AsWRKY78	3C/3D	segmental	0.0773731	0.159049	0.486473	6.11727
AsWRKY67/AsWRKY80	3C/3D	segmental	0.0333945	0.0807131	0.413743	3.10435
AsWRKY65/AsWRKY84	3C/4A	segmental	0.0233236	0.0969303	0.240622	3.72809
AsWRKY76/AsWRKY84	3D/4A	segmental	0.0124348	0.0472784	0.263012	1.8184
AsWRKY21/AsWRKY85	1D/4A	segmental	0.447332	1.06387	0.420477	40.9179
AsWRKY77/AsWRKY85	3D/4A	segmental	0.0130085	0.0525693	0.247454	2.0219
AsWRKY9/AsWRKY85	1A/4A	segmental	0.407669	0.895127	0.455432	34.428
AsWRKY4/AsWRKY9	1A/1A	segmental	0.0530179	0.181808	0.291614	6.99262
AsWRKY81/AsWRKY91	4A/4D	segmental	0.00251942	0.0764707	0.0329463	2.94118
AsWRKY82/AsWRKY93	4A/4D	segmental	0.0281261	0.0767846	0.366299	2.95325
AsWRKY83/AsWRKY94	4A/4D	segmental	0.014929	0.106373	0.140346	4.09126
AsWRKY100/AsWRKY101	5A/5A	tandem	0.152941	0.342248	0.446873	13.1634
AsWRKY116/AsWRKY117	5C/5C	tandem	0.0890432	0.261323	0.34074	10.0509
AsWRKY12/AsWRKY13	1A/1A	tandem	0.111134	0.2484	0.447399	9.55384
AsWRKY150/AsWRKY157	7A/7D	segmental	0	0	NA	NA
