# Supplementary material for: Genome-Wide Identification and Characterization of the Oat (Avena sativa L.) WRKY Transcription Factor Family
Source: Genes (Basel). 2022 Oct 21;13(10):1918. doi: 10.3390/genes13101918 (PMC9601435; doi:10.3390/genes13101918)
Supplement: Supplementary file 1 [file genes-13-01918-s001.zip › Table S7.xlsx]

## Sheet: A. sativa_A. thaliana
Table S6 Synteny analysis between A. sativa and A. thaliana
AtWRKY Gene ID	AsWRKY Sequence ID	AsWRKY Gene ID
AT4G01250.1	AVESA.00001b.r3.6Ag0000523.1	AsWRKY135
AT5G56270.1	AVESA.00001b.r3.7Ag0001493.1	AsWRKY149
AT5G01900.1	AVESA.00001b.r3.1Dg0001418.1	AsWRKY21
AT5G01900.1	AVESA.00001b.r3.1Ag0001403.1	AsWRKY4
AT5G01900.1	AVESA.00001b.r3.1Ag0002919.1	AsWRKY9

## Sheet: A. sativa_O. sativa
Table S6 Synteny analysis between A. sativa and O. sativa
OsWRKY Gene ID	AsWRKY Sequence ID	AsWRKY Gene ID
Os05t0474800-01	AVESA.00001b.r3.1Ag0002941.2	AsWRKY10
Os09t0334500-01	AVESA.00001b.r3.5Ag0002239.3	AsWRKY103
Os09t0417600-02	AVESA.00001b.r3.5Ag0002466.2	AsWRKY107
Os09t0481700-02	AVESA.00001b.r3.5Ag0002750.9	AsWRKY109
Os08t0499300-01	AVESA.00001b.r3.5Cg0000007.1	AsWRKY111
Os11t0116900-01	AVESA.00001b.r3.5Cg0001449.1	AsWRKY113
Os12t0116400-00	AVESA.00001b.r3.5Cg0001449.1	AsWRKY113
Os09t0334500-01	AVESA.00001b.r3.5Cg0001835.4	AsWRKY115
Os09t0481700-02	AVESA.00001b.r3.5Cg0002367.1	AsWRKY118
Os05t0571200-01	AVESA.00001b.r3.1Ag0003598.2	AsWRKY12
Os03t0321700-01	AVESA.00001b.r3.5Dg0000239.1	AsWRKY121
Os09t0334500-01	AVESA.00001b.r3.5Dg0001795.2	AsWRKY124
Os09t0417600-02	AVESA.00001b.r3.5Dg0001996.2	AsWRKY128
Os09t0481700-02	AVESA.00001b.r3.5Dg0002271.3	AsWRKY130
Os02t0181300-01	AVESA.00001b.r3.6Ag0000181.1	AsWRKY134
Os02t0265200-01	AVESA.00001b.r3.6Ag0000523.1	AsWRKY135
Os02t0698800-01	AVESA.00001b.r3.6Ag0001122.1	AsWRKY136
Os02t0770500-00	AVESA.00001b.r3.6Ag0001747.1	AsWRKY137
Os07t0583700-01	AVESA.00001b.r3.6Ag0002334.1	AsWRKY138
Os07t0596900-00	AVESA.00001b.r3.6Ag0002386.2	AsWRKY139
Os05t0583000-01	AVESA.00001b.r3.1Ag0003654.1	AsWRKY14
Os07t0680400-01	AVESA.00001b.r3.6Ag0002944.2	AsWRKY140
Os06t0649000-01	AVESA.00001b.r3.6Cg0000162.1	AsWRKY142
Os02t0181300-01	AVESA.00001b.r3.6Cg0001929.4	AsWRKY144
Os02t0698800-01	AVESA.00001b.r3.6Cg0003107.2	AsWRKY145
Os02t0698800-01	AVESA.00001b.r3.6Dg0000807.1	AsWRKY146
Os02t0770500-00	AVESA.00001b.r3.6Dg0001435.1	AsWRKY147
Os03t0758000-01	AVESA.00001b.r3.7Cg0000728.1	AsWRKY152
Os05t0478400-00	AVESA.00001b.r3.1Dg0001418.1	AsWRKY21
Os05t0474800-01	AVESA.00001b.r3.1Dg0001433.1	AsWRKY22
Os05t0537100-00	AVESA.00001b.r3.1Dg0001881.2	AsWRKY23
Os05t0565900-00	AVESA.00001b.r3.1Dg0002060.1	AsWRKY24
Os05t0571200-01	AVESA.00001b.r3.1Dg0002109.1	AsWRKY25
Os04t0471700-00	AVESA.00001b.r3.2Ag0001363.2	AsWRKY30
Os04t0545000-01	AVESA.00001b.r3.2Ag0001713.1	AsWRKY31
Os04t0597300-01	AVESA.00001b.r3.2Ag0001949.2	AsWRKY32
Os04t0605100-01	AVESA.00001b.r3.2Ag0002003.1	AsWRKY33
Os07t0596900-00	AVESA.00001b.r3.2Cg0000377.2	AsWRKY34
Os07t0583700-01	AVESA.00001b.r3.2Cg0000429.2	AsWRKY35
Os04t0471700-00	AVESA.00001b.r3.2Cg0002091.1	AsWRKY39
Os05t0478400-00	AVESA.00001b.r3.1Ag0001403.1	AsWRKY4
Os04t0597300-01	AVESA.00001b.r3.2Cg0002644.1	AsWRKY40
Os04t0605100-01	AVESA.00001b.r3.2Cg0002688.1	AsWRKY41
Os02t0181300-01	AVESA.00001b.r3.2Dg0001085.3	AsWRKY42
Os04t0471700-00	AVESA.00001b.r3.2Dg0001275.1	AsWRKY43
Os04t0597300-01	AVESA.00001b.r3.2Dg0001878.1	AsWRKY44
Os04t0605100-01	AVESA.00001b.r3.2Dg0001924.1	AsWRKY45
Os07t0596900-00	AVESA.00001b.r3.2Dg0002365.1	AsWRKY46
Os01t0182700-01	AVESA.00001b.r3.3Ag0000620.1	AsWRKY49
Os05t0474800-01	AVESA.00001b.r3.1Ag0001421.1	AsWRKY5
Os01t0656400-00	AVESA.00001b.r3.3Ag0001750.1	AsWRKY52
Os01t0665500-00	AVESA.00001b.r3.3Ag0001795.1	AsWRKY53
Os01t0750100-03	AVESA.00001b.r3.3Ag0002151.1	AsWRKY54
Os01t0626400-01	AVESA.00001b.r3.3Cg0000877.1	AsWRKY58
Os01t0624700-01	AVESA.00001b.r3.3Cg0000881.1	AsWRKY59
Os01t0656400-00	AVESA.00001b.r3.3Cg0001979.2	AsWRKY61
Os01t0665500-00	AVESA.00001b.r3.3Cg0002027.1	AsWRKY62
Os01t0750100-03	AVESA.00001b.r3.3Cg0002394.1	AsWRKY63
Os01t0826400-01	AVESA.00001b.r3.3Cg0002567.2	AsWRKY65
Os01t0820700-00	AVESA.00001b.r3.3Cg0002589.1	AsWRKY67
Os05t0571200-01	AVESA.00001b.r3.1Ag0002093.1	AsWRKY7
Os01t0624700-01	AVESA.00001b.r3.3Dg0001195.1	AsWRKY71
Os01t0665500-00	AVESA.00001b.r3.3Dg0001346.1	AsWRKY72
Os01t0750100-03	AVESA.00001b.r3.3Dg0001695.1	AsWRKY74
Os01t0730700-01	AVESA.00001b.r3.3Dg0001784.1	AsWRKY75
Os01t0826400-01	AVESA.00001b.r3.3Dg0001857.2	AsWRKY76
Os01t0821600-01	AVESA.00001b.r3.3Dg0001879.1	AsWRKY77
Os01t0820400-01	AVESA.00001b.r3.3Dg0001885.3	AsWRKY80
Os03t0758000-01	AVESA.00001b.r3.4Ag0001567.1	AsWRKY83
Os01t0826400-01	AVESA.00001b.r3.4Ag0002737.3	AsWRKY84
Os01t0821600-01	AVESA.00001b.r3.4Ag0002758.1	AsWRKY85
Os03t0321700-01	AVESA.00001b.r3.4Cg0003114.1	AsWRKY89
Os05t0478400-00	AVESA.00001b.r3.1Ag0002919.1	AsWRKY9
Os03t0657400-00	AVESA.00001b.r3.4Dg0001449.1	AsWRKY92
Os03t0758000-01	AVESA.00001b.r3.4Dg0001906.1	AsWRKY94
Os03t0335200-01	AVESA.00001b.r3.5Ag0000694.1	AsWRKY96
Os11t0117400-00	AVESA.00001b.r3.5Ag0001915.2	AsWRKY99
Os12t0116600-01	AVESA.00001b.r3.5Ag0001915.2	AsWRKY99

## Sheet: A. sativa_Z. mays
Table S6 Synteny analysis between A. sativa and Z. mays
ZmWRKY Gene ID	AsWRKY Sequence ID	AsWRKY Gene ID
Zm00001eb312870_T001	AVESA.00001b.r3.5Ag0002466.2	AsWRKY107
Zm00001eb316310_T001	AVESA.00001b.r3.5Ag0002750.9	AsWRKY109
Zm00001eb316310_T001	AVESA.00001b.r3.5Cg0002367.1	AsWRKY118
Zm00001eb015320_T003	AVESA.00001b.r3.5Dg0000239.1	AsWRKY121
Zm00001eb312870_T001	AVESA.00001b.r3.5Dg0001997.5	AsWRKY129
Zm00001eb316310_T001	AVESA.00001b.r3.5Dg0002271.3	AsWRKY130
Zm00001eb234120_T001	AVESA.00001b.r3.6Ag0000181.1	AsWRKY134
Zm00001eb251530_T001	AVESA.00001b.r3.6Ag0001122.1	AsWRKY136
Zm00001eb256230_T001	AVESA.00001b.r3.6Ag0001747.1	AsWRKY137
Zm00001eb325760_T001	AVESA.00001b.r3.6Ag0002334.1	AsWRKY138
Zm00001eb330710_T001	AVESA.00001b.r3.6Ag0002944.2	AsWRKY140
Zm00001eb057820_T002	AVESA.00001b.r3.7Cg0000728.1	AsWRKY152
Zm00001eb051120_T003	AVESA.00001b.r3.7Cg0001326.2	AsWRKY154
Zm00001eb294180_T001	AVESA.00001b.r3.1Dg0001881.2	AsWRKY23
Zm00001eb296020_T001	AVESA.00001b.r3.1Dg0002060.1	AsWRKY24
Zm00001eb344160_T003	AVESA.00001b.r3.1Dg0002109.1	AsWRKY25
Zm00001eb079950_T002	AVESA.00001b.r3.2Ag0001363.2	AsWRKY30
Zm00001eb107920_T001	AVESA.00001b.r3.2Cg0000429.2	AsWRKY35
Zm00001eb325760_T001	AVESA.00001b.r3.2Cg0000429.2	AsWRKY35
Zm00001eb079950_T002	AVESA.00001b.r3.2Cg0002091.1	AsWRKY39
Zm00001eb234120_T001	AVESA.00001b.r3.2Dg0001085.3	AsWRKY42
Zm00001eb072020_T001	AVESA.00001b.r3.2Dg0001878.1	AsWRKY44
Zm00001eb071590_T001	AVESA.00001b.r3.2Dg0001924.1	AsWRKY45
Zm00001eb290350_T001	AVESA.00001b.r3.1Ag0001421.1	AsWRKY5
Zm00001eb158000_T001	AVESA.00001b.r3.3Ag0001750.1	AsWRKY52
Zm00001eb370960_T001	AVESA.00001b.r3.3Ag0002151.1	AsWRKY54
Zm00001eb159340_T001	AVESA.00001b.r3.3Cg0000877.1	AsWRKY58
Zm00001eb159410_T001	AVESA.00001b.r3.3Cg0000881.1	AsWRKY59
Zm00001eb359740_T001	AVESA.00001b.r3.3Cg0002027.1	AsWRKY62
Zm00001eb344160_T003	AVESA.00001b.r3.1Ag0002093.1	AsWRKY7
Zm00001eb159410_T001	AVESA.00001b.r3.3Dg0001195.1	AsWRKY71
Zm00001eb358680_T001	AVESA.00001b.r3.3Dg0001195.1	AsWRKY71
Zm00001eb149300_T001	AVESA.00001b.r3.3Dg0001857.2	AsWRKY76
Zm00001eb149550_T001	AVESA.00001b.r3.3Dg0001879.1	AsWRKY77
Zm00001eb149570_T001	AVESA.00001b.r3.3Dg0001880.2	AsWRKY78
Zm00001eb149580_T001	AVESA.00001b.r3.3Dg0001885.3	AsWRKY80
Zm00001eb051120_T003	AVESA.00001b.r3.4Ag0000998.6	AsWRKY81
Zm00001eb057820_T002	AVESA.00001b.r3.4Ag0001567.1	AsWRKY83
Zm00001eb149300_T001	AVESA.00001b.r3.4Ag0002737.3	AsWRKY84
Zm00001eb149550_T001	AVESA.00001b.r3.4Ag0002758.1	AsWRKY85
Zm00001eb015320_T003	AVESA.00001b.r3.4Cg0003114.1	AsWRKY89
Zm00001eb051120_T003	AVESA.00001b.r3.4Dg0001357.5	AsWRKY91
Zm00001eb057820_T002	AVESA.00001b.r3.4Dg0001906.1	AsWRKY94

## Sheet: A. sativa_T. aestivum
Table S7 Synteny analysis between A. sativa and T. aestivum
TaWRKY Gene ID	AsWRKY Sequence ID	AsWRKY Gene ID
TraesCS1A02G298600.1	AVESA.00001b.r3.1Ag0002941.2	AsWRKY10
TraesCS1B02G308200.1	AVESA.00001b.r3.1Ag0002941.2	AsWRKY10
TraesCS5A02G185600.1	AVESA.00001b.r3.5Ag0002236.1	AsWRKY100
TraesCS5D02G190700.1	AVESA.00001b.r3.5Ag0002236.1	AsWRKY100
TraesCS5D02G190800.1	AVESA.00001b.r3.5Ag0002238.1	AsWRKY102
TraesCS5A02G185700.1	AVESA.00001b.r3.5Ag0002239.3	AsWRKY103
TraesCS5B02G183700.1	AVESA.00001b.r3.5Ag0002239.3	AsWRKY103
TraesCS5B02G224000.1	AVESA.00001b.r3.5Ag0002465.1	AsWRKY106
TraesCS5A02G225500.1	AVESA.00001b.r3.5Ag0002466.2	AsWRKY107
TraesCS5D02G232700.1	AVESA.00001b.r3.5Ag0002466.2	AsWRKY107
TraesCS5A02G258100.1	AVESA.00001b.r3.5Ag0002750.9	AsWRKY109
TraesCS5B02G257300.1	AVESA.00001b.r3.5Ag0002750.9	AsWRKY109
TraesCS5D02G266300.1	AVESA.00001b.r3.5Ag0002750.9	AsWRKY109
TraesCS5A02G344100.1	AVESA.00001b.r3.5Ag0003138.9	AsWRKY110
TraesCS5B02G344100.2	AVESA.00001b.r3.5Ag0003138.9	AsWRKY110
TraesCS5D02G349800.2	AVESA.00001b.r3.5Ag0003138.9	AsWRKY110
TraesCS7A02G240800.1	AVESA.00001b.r3.5Cg0000007.1	AsWRKY111
TraesCS7D02G239800.2	AVESA.00001b.r3.5Cg0000007.1	AsWRKY111
TraesCS5A02G146500.1	AVESA.00001b.r3.5Cg0001449.1	AsWRKY113
TraesCS5B02G145300.1	AVESA.00001b.r3.5Cg0001449.1	AsWRKY113
TraesCS5D02G145600.1	AVESA.00001b.r3.5Cg0001449.1	AsWRKY113
TraesCS5D02G190700.1	AVESA.00001b.r3.5Cg0001834.3	AsWRKY114
TraesCS5A02G185600.1	AVESA.00001b.r3.5Cg0001835.4	AsWRKY115
TraesCS5B02G183700.1	AVESA.00001b.r3.5Cg0001835.4	AsWRKY115
TraesCS5D02G190800.1	AVESA.00001b.r3.5Cg0001835.4	AsWRKY115
TraesCS5A02G258100.1	AVESA.00001b.r3.5Cg0002367.1	AsWRKY118
TraesCS5B02G257300.1	AVESA.00001b.r3.5Cg0002367.1	AsWRKY118
TraesCS5D02G266300.1	AVESA.00001b.r3.5Cg0002367.1	AsWRKY118
TraesCS1A02G410500.1	AVESA.00001b.r3.1Ag0003598.2	AsWRKY12
TraesCS1B02G440300.1	AVESA.00001b.r3.1Ag0003598.2	AsWRKY12
TraesCS1D02G418000.1	AVESA.00001b.r3.1Ag0003598.2	AsWRKY12
TraesCS4A02G128100.1	AVESA.00001b.r3.5Dg0000239.1	AsWRKY121
TraesCS4B02G176700.1	AVESA.00001b.r3.5Dg0000239.1	AsWRKY121
TraesCS4D02G178400.1	AVESA.00001b.r3.5Dg0000239.1	AsWRKY121
TraesCS5A02G185600.1	AVESA.00001b.r3.5Dg0001795.2	AsWRKY124
TraesCS5B02G183700.1	AVESA.00001b.r3.5Dg0001795.2	AsWRKY124
TraesCS5D02G190700.1	AVESA.00001b.r3.5Dg0001795.2	AsWRKY124
TraesCS5D02G190800.1	AVESA.00001b.r3.5Dg0001796.2	AsWRKY125
TraesCS5B02G183800.1	AVESA.00001b.r3.5Dg0001797.3	AsWRKY126
TraesCS5A02G225600.1	AVESA.00001b.r3.5Dg0001996.2	AsWRKY128
TraesCS5A02G225500.1	AVESA.00001b.r3.5Dg0001997.5	AsWRKY129
TraesCS5B02G224000.1	AVESA.00001b.r3.5Dg0001997.5	AsWRKY129
TraesCS5D02G232700.1	AVESA.00001b.r3.5Dg0001997.5	AsWRKY129
TraesCS1A02G410600.1	AVESA.00001b.r3.1Ag0003599.1	AsWRKY13
TraesCS1B02G440700.1	AVESA.00001b.r3.1Ag0003599.1	AsWRKY13
TraesCS1D02G418400.1	AVESA.00001b.r3.1Ag0003599.1	AsWRKY13
TraesCS5A02G258100.1	AVESA.00001b.r3.5Dg0002271.3	AsWRKY130
TraesCS5B02G257300.1	AVESA.00001b.r3.5Dg0002271.3	AsWRKY130
TraesCS5D02G266300.1	AVESA.00001b.r3.5Dg0002271.3	AsWRKY130
TraesCS5A02G344100.1	AVESA.00001b.r3.5Dg0002639.1	AsWRKY131
TraesCS5D02G349800.2	AVESA.00001b.r3.5Dg0002639.1	AsWRKY131
TraesCS5B02G344100.2	AVESA.00001b.r3.5Dg0002641.2	AsWRKY132
TraesCS6A02G146900.1	AVESA.00001b.r3.6Ag0000181.1	AsWRKY134
TraesCS6B02G175100.2	AVESA.00001b.r3.6Ag0000181.1	AsWRKY134
TraesCS6D02G136200.1	AVESA.00001b.r3.6Ag0000181.1	AsWRKY134
TraesCS6A02G267500.1	AVESA.00001b.r3.6Ag0001122.1	AsWRKY136
TraesCS6B02G294900.1	AVESA.00001b.r3.6Ag0001122.1	AsWRKY136
TraesCS6A02G326500.2	AVESA.00001b.r3.6Ag0001747.1	AsWRKY137
TraesCS6B02G357600.1	AVESA.00001b.r3.6Ag0001747.1	AsWRKY137
TraesCS6D02G306300.1	AVESA.00001b.r3.6Ag0001747.1	AsWRKY137
TraesCS2A02G189700.1	AVESA.00001b.r3.6Ag0002334.1	AsWRKY138
TraesCS2B02G217400.2	AVESA.00001b.r3.6Ag0002334.1	AsWRKY138
TraesCS2D02G198100.4	AVESA.00001b.r3.6Ag0002334.1	AsWRKY138
TraesCS2A02G182700.1	AVESA.00001b.r3.6Ag0002386.2	AsWRKY139
TraesCS2B02G209200.1	AVESA.00001b.r3.6Ag0002386.2	AsWRKY139
TraesCS2D02G190500.1	AVESA.00001b.r3.6Ag0002386.2	AsWRKY139
TraesCS1A02G421800.1	AVESA.00001b.r3.1Ag0003654.1	AsWRKY14
TraesCS1B02G453200.1	AVESA.00001b.r3.1Ag0003654.1	AsWRKY14
TraesCS1D02G429800.1	AVESA.00001b.r3.1Ag0003654.1	AsWRKY14
TraesCS2A02G104800.1	AVESA.00001b.r3.6Ag0002944.2	AsWRKY140
TraesCS2B02G121800.1	AVESA.00001b.r3.6Ag0002944.2	AsWRKY140
TraesCS2D02G104500.1	AVESA.00001b.r3.6Ag0002944.2	AsWRKY140
TraesCS7A02G508700.1	AVESA.00001b.r3.6Cg0000162.1	AsWRKY142
TraesCS7D02G497300.1	AVESA.00001b.r3.6Cg0000162.1	AsWRKY142
TraesCS6A02G146900.1	AVESA.00001b.r3.6Cg0001929.4	AsWRKY144
TraesCS6B02G175100.2	AVESA.00001b.r3.6Cg0001929.4	AsWRKY144
TraesCS6D02G136200.1	AVESA.00001b.r3.6Cg0001929.4	AsWRKY144
TraesCS6A02G267500.1	AVESA.00001b.r3.6Cg0003107.2	AsWRKY145
TraesCS6B02G294900.1	AVESA.00001b.r3.6Cg0003107.2	AsWRKY145
TraesCS6D02G247200.1	AVESA.00001b.r3.6Cg0003107.2	AsWRKY145
TraesCS6A02G267500.1	AVESA.00001b.r3.6Dg0000807.1	AsWRKY146
TraesCS6B02G294900.1	AVESA.00001b.r3.6Dg0000807.1	AsWRKY146
TraesCS6D02G247200.1	AVESA.00001b.r3.6Dg0000807.1	AsWRKY146
TraesCS6A02G326500.2	AVESA.00001b.r3.6Dg0001435.1	AsWRKY147
TraesCS6B02G357600.1	AVESA.00001b.r3.6Dg0001435.1	AsWRKY147
TraesCS6D02G306300.1	AVESA.00001b.r3.6Dg0001435.1	AsWRKY147
TraesCS7D02G092300.1	AVESA.00001b.r3.7Ag0000779.1	AsWRKY148
TraesCS7D02G239800.2	AVESA.00001b.r3.7Ag0001493.1	AsWRKY149
TraesCS5A02G395100.1	AVESA.00001b.r3.7Cg0000728.1	AsWRKY152
TraesCS5B02G399900.1	AVESA.00001b.r3.7Cg0000728.1	AsWRKY152
TraesCS5D02G404400.1	AVESA.00001b.r3.7Cg0000728.1	AsWRKY152
TraesCS5A02G381000.1	AVESA.00001b.r3.7Cg0000830.5	AsWRKY153
TraesCS5B02G384600.1	AVESA.00001b.r3.7Cg0000830.5	AsWRKY153
TraesCS5D02G390800.1	AVESA.00001b.r3.7Cg0000830.5	AsWRKY153
TraesCS7A02G343000.2	AVESA.00001b.r3.7Dg0001883.1	AsWRKY158
TraesCS7B02G240000.1	AVESA.00001b.r3.7Dg0001883.1	AsWRKY158
TraesCS7D02G336400.1	AVESA.00001b.r3.7Dg0001883.1	AsWRKY158
TraesCS7A02G508700.1	AVESA.00001b.r3.7Dg0002639.1	AsWRKY159
TraesCS7B02G418400.1	AVESA.00001b.r3.7Dg0002639.1	AsWRKY159
TraesCS7D02G497300.1	AVESA.00001b.r3.7Dg0002639.1	AsWRKY159
TraesCS7D02G092300.1	AVESA.00001b.r3.7Dg0003368.2	AsWRKY162
TraesCS1A02G300900.1	AVESA.00001b.r3.1Dg0001418.1	AsWRKY21
TraesCS1A02G298600.1	AVESA.00001b.r3.1Dg0001433.1	AsWRKY22
TraesCS1B02G308200.1	AVESA.00001b.r3.1Dg0001433.1	AsWRKY22
TraesCS1A02G358100.1	AVESA.00001b.r3.1Dg0001881.2	AsWRKY23
TraesCS1B02G374700.1	AVESA.00001b.r3.1Dg0001881.2	AsWRKY23
TraesCS1D02G362900.1	AVESA.00001b.r3.1Dg0001881.2	AsWRKY23
TraesCS1A02G401800.1	AVESA.00001b.r3.1Dg0002060.1	AsWRKY24
TraesCS1A02G410500.1	AVESA.00001b.r3.1Dg0002109.1	AsWRKY25
TraesCS1B02G440300.1	AVESA.00001b.r3.1Dg0002109.1	AsWRKY25
TraesCS1D02G418000.1	AVESA.00001b.r3.1Dg0002109.1	AsWRKY25
TraesCS1A02G421800.1	AVESA.00001b.r3.1Dg0002172.1	AsWRKY27
TraesCS1B02G453200.1	AVESA.00001b.r3.1Dg0002172.1	AsWRKY27
TraesCS1D02G429800.1	AVESA.00001b.r3.1Dg0002172.1	AsWRKY27
TraesCS2A02G330500.1	AVESA.00001b.r3.2Ag0001363.2	AsWRKY30
TraesCS2B02G351600.1	AVESA.00001b.r3.2Ag0001363.2	AsWRKY30
TraesCS2D02G332300.1	AVESA.00001b.r3.2Ag0001363.2	AsWRKY30
TraesCS2B02G410400.1	AVESA.00001b.r3.2Ag0001713.1	AsWRKY31
TraesCS2D02G390200.1	AVESA.00001b.r3.2Ag0001713.1	AsWRKY31
TraesCS2A02G443800.1	AVESA.00001b.r3.2Ag0001949.2	AsWRKY32
TraesCS2B02G465000.1	AVESA.00001b.r3.2Ag0001949.2	AsWRKY32
TraesCS2D02G443000.1	AVESA.00001b.r3.2Ag0001949.2	AsWRKY32
TraesCS2B02G454300.1	AVESA.00001b.r3.2Ag0002003.1	AsWRKY33
TraesCS2D02G431000.1	AVESA.00001b.r3.2Ag0002003.1	AsWRKY33
TraesCS2A02G182700.1	AVESA.00001b.r3.2Cg0000377.2	AsWRKY34
TraesCS2B02G209200.1	AVESA.00001b.r3.2Cg0000377.2	AsWRKY34
TraesCS2D02G190500.1	AVESA.00001b.r3.2Cg0000377.2	AsWRKY34
TraesCS2A02G189700.1	AVESA.00001b.r3.2Cg0000429.2	AsWRKY35
TraesCS2B02G217400.2	AVESA.00001b.r3.2Cg0000429.2	AsWRKY35
TraesCS2D02G198100.4	AVESA.00001b.r3.2Cg0000429.2	AsWRKY35
TraesCS2B02G289000.1	AVESA.00001b.r3.2Cg0001569.1	AsWRKY37
TraesCS2D02G269200.1	AVESA.00001b.r3.2Cg0001569.1	AsWRKY37
TraesCS2A02G330500.1	AVESA.00001b.r3.2Cg0002091.1	AsWRKY39
TraesCS2B02G351600.1	AVESA.00001b.r3.2Cg0002091.1	AsWRKY39
TraesCS2D02G332300.1	AVESA.00001b.r3.2Cg0002091.1	AsWRKY39
TraesCS1A02G300900.1	AVESA.00001b.r3.1Ag0001403.1	AsWRKY4
TraesCS2B02G465000.1	AVESA.00001b.r3.2Cg0002644.1	AsWRKY40
TraesCS2D02G443000.1	AVESA.00001b.r3.2Cg0002644.1	AsWRKY40
TraesCS2B02G454300.1	AVESA.00001b.r3.2Cg0002688.1	AsWRKY41
TraesCS2D02G431000.1	AVESA.00001b.r3.2Cg0002688.1	AsWRKY41
TraesCS6A02G146900.1	AVESA.00001b.r3.2Dg0001085.3	AsWRKY42
TraesCS6B02G175100.2	AVESA.00001b.r3.2Dg0001085.3	AsWRKY42
TraesCS6D02G136200.1	AVESA.00001b.r3.2Dg0001085.3	AsWRKY42
TraesCS2B02G351600.1	AVESA.00001b.r3.2Dg0001275.1	AsWRKY43
TraesCS2D02G332300.1	AVESA.00001b.r3.2Dg0001275.1	AsWRKY43
TraesCS2A02G443800.1	AVESA.00001b.r3.2Dg0001878.1	AsWRKY44
TraesCS2B02G465000.1	AVESA.00001b.r3.2Dg0001878.1	AsWRKY44
TraesCS2D02G443000.1	AVESA.00001b.r3.2Dg0001878.1	AsWRKY44
TraesCS2B02G454300.1	AVESA.00001b.r3.2Dg0001924.1	AsWRKY45
TraesCS2D02G431000.1	AVESA.00001b.r3.2Dg0001924.1	AsWRKY45
TraesCS2B02G209200.1	AVESA.00001b.r3.2Dg0002365.1	AsWRKY46
TraesCS2D02G190500.1	AVESA.00001b.r3.2Dg0002365.1	AsWRKY46
TraesCS3A02G116200.1	AVESA.00001b.r3.3Ag0000620.1	AsWRKY49
TraesCS3B02G135300.1	AVESA.00001b.r3.3Ag0000620.1	AsWRKY49
TraesCS3D02G118100.1	AVESA.00001b.r3.3Ag0000620.1	AsWRKY49
TraesCS1A02G298600.1	AVESA.00001b.r3.1Ag0001421.1	AsWRKY5
TraesCS1B02G308200.1	AVESA.00001b.r3.1Ag0001421.1	AsWRKY5
TraesCS3D02G238300.1	AVESA.00001b.r3.3Ag0001750.1	AsWRKY52
TraesCS3A02G242500.1	AVESA.00001b.r3.3Ag0001795.1	AsWRKY53
TraesCS3B02G270500.1	AVESA.00001b.r3.3Ag0001795.1	AsWRKY53
TraesCS3D02G242500.1	AVESA.00001b.r3.3Ag0001795.1	AsWRKY53
TraesCS3A02G289700.2	AVESA.00001b.r3.3Ag0002151.1	AsWRKY54
TraesCS3B02G324400.1	AVESA.00001b.r3.3Ag0002151.1	AsWRKY54
TraesCS3D02G289500.1	AVESA.00001b.r3.3Ag0002151.1	AsWRKY54
TraesCS3B02G256000.1	AVESA.00001b.r3.3Cg0000877.1	AsWRKY58
TraesCS3D02G226300.1	AVESA.00001b.r3.3Cg0000877.1	AsWRKY58
TraesCS3B02G255400.1	AVESA.00001b.r3.3Cg0000881.1	AsWRKY59
TraesCS3D02G227400.1	AVESA.00001b.r3.3Cg0000881.1	AsWRKY59
TraesCS3D02G238300.1	AVESA.00001b.r3.3Cg0001979.2	AsWRKY61
TraesCS3A02G289700.2	AVESA.00001b.r3.3Cg0002394.1	AsWRKY63
TraesCS3B02G324400.1	AVESA.00001b.r3.3Cg0002394.1	AsWRKY63
TraesCS3D02G289500.1	AVESA.00001b.r3.3Cg0002394.1	AsWRKY63
TraesCS3A02G347500.1	AVESA.00001b.r3.3Cg0002567.2	AsWRKY65
TraesCS3B02G379200.1	AVESA.00001b.r3.3Cg0002567.2	AsWRKY65
TraesCS3D02G341100.1	AVESA.00001b.r3.3Cg0002567.2	AsWRKY65
TraesCS3B02G375600.1	AVESA.00001b.r3.3Cg0002585.1	AsWRKY66
TraesCS3D02G337300.1	AVESA.00001b.r3.3Cg0002585.1	AsWRKY66
TraesCS3A02G343000.1	AVESA.00001b.r3.3Cg0002589.1	AsWRKY67
TraesCS3B02G375200.1	AVESA.00001b.r3.3Cg0002589.1	AsWRKY67
TraesCS3D02G337000.1	AVESA.00001b.r3.3Cg0002589.1	AsWRKY67
TraesCS1A02G410500.1	AVESA.00001b.r3.1Ag0002093.1	AsWRKY7
TraesCS1B02G440300.1	AVESA.00001b.r3.1Ag0002093.1	AsWRKY7
TraesCS1D02G418000.1	AVESA.00001b.r3.1Ag0002093.1	AsWRKY7
TraesCS3B02G255400.1	AVESA.00001b.r3.3Dg0001195.1	AsWRKY71
TraesCS3D02G227400.1	AVESA.00001b.r3.3Dg0001195.1	AsWRKY71
TraesCS3A02G242500.1	AVESA.00001b.r3.3Dg0001346.1	AsWRKY72
TraesCS3B02G270500.1	AVESA.00001b.r3.3Dg0001346.1	AsWRKY72
TraesCS3D02G242500.1	AVESA.00001b.r3.3Dg0001346.1	AsWRKY72
TraesCS3A02G289700.2	AVESA.00001b.r3.3Dg0001695.1	AsWRKY74
TraesCS3B02G324400.1	AVESA.00001b.r3.3Dg0001695.1	AsWRKY74
TraesCS3D02G289500.1	AVESA.00001b.r3.3Dg0001695.1	AsWRKY74
TraesCS3A02G281900.1	AVESA.00001b.r3.3Dg0001784.1	AsWRKY75
TraesCS3B02G315600.1	AVESA.00001b.r3.3Dg0001784.1	AsWRKY75
TraesCS3D02G281900.1	AVESA.00001b.r3.3Dg0001784.1	AsWRKY75
TraesCS3A02G347500.1	AVESA.00001b.r3.3Dg0001857.2	AsWRKY76
TraesCS3B02G379200.1	AVESA.00001b.r3.3Dg0001857.2	AsWRKY76
TraesCS3D02G341100.1	AVESA.00001b.r3.3Dg0001857.2	AsWRKY76
TraesCS3A02G343700.1	AVESA.00001b.r3.3Dg0001879.1	AsWRKY77
TraesCS3B02G375700.1	AVESA.00001b.r3.3Dg0001879.1	AsWRKY77
TraesCS3D02G337500.1	AVESA.00001b.r3.3Dg0001879.1	AsWRKY77
TraesCS3B02G375300.1	AVESA.00001b.r3.3Dg0001880.2	AsWRKY78
TraesCS3B02G375200.1	AVESA.00001b.r3.3Dg0001883.1	AsWRKY79
TraesCS3A02G343000.1	AVESA.00001b.r3.3Dg0001885.3	AsWRKY80
TraesCS3D02G337000.1	AVESA.00001b.r3.3Dg0001885.3	AsWRKY80
TraesCS5A02G395100.1	AVESA.00001b.r3.4Ag0001567.1	AsWRKY83
TraesCS5B02G399900.1	AVESA.00001b.r3.4Ag0001567.1	AsWRKY83
TraesCS5D02G404400.1	AVESA.00001b.r3.4Ag0001567.1	AsWRKY83
TraesCS3A02G347500.1	AVESA.00001b.r3.4Ag0002737.3	AsWRKY84
TraesCS3B02G379200.1	AVESA.00001b.r3.4Ag0002737.3	AsWRKY84
TraesCS3D02G341100.1	AVESA.00001b.r3.4Ag0002737.3	AsWRKY84
TraesCS3A02G343700.1	AVESA.00001b.r3.4Ag0002758.1	AsWRKY85
TraesCS3B02G375700.1	AVESA.00001b.r3.4Ag0002758.1	AsWRKY85
TraesCS3D02G337500.1	AVESA.00001b.r3.4Ag0002758.1	AsWRKY85
TraesCS2A02G104800.1	AVESA.00001b.r3.4Cg0000279.2	AsWRKY87
TraesCS2B02G121800.1	AVESA.00001b.r3.4Cg0000279.2	AsWRKY87
TraesCS2D02G104500.1	AVESA.00001b.r3.4Cg0000279.2	AsWRKY87
TraesCS4A02G128100.1	AVESA.00001b.r3.4Cg0003114.1	AsWRKY89
TraesCS4B02G176700.1	AVESA.00001b.r3.4Cg0003114.1	AsWRKY89
TraesCS4D02G178400.1	AVESA.00001b.r3.4Cg0003114.1	AsWRKY89
TraesCS1A02G300900.1	AVESA.00001b.r3.1Ag0002919.1	AsWRKY9
TraesCS4D02G014100.1	AVESA.00001b.r3.4Dg0001449.1	AsWRKY92
TraesCS5A02G395100.1	AVESA.00001b.r3.4Dg0001906.1	AsWRKY94
TraesCS5B02G399900.1	AVESA.00001b.r3.4Dg0001906.1	AsWRKY94
TraesCS5D02G404400.1	AVESA.00001b.r3.4Dg0001906.1	AsWRKY94
TraesCS4A02G135000.1	AVESA.00001b.r3.5Ag0000694.1	AsWRKY96
TraesCS4B02G170100.1	AVESA.00001b.r3.5Ag0000694.1	AsWRKY96
TraesCS4D02G172200.1	AVESA.00001b.r3.5Ag0000694.1	AsWRKY96
TraesCS5A02G146500.1	AVESA.00001b.r3.5Ag0001915.2	AsWRKY99
TraesCS5B02G145300.1	AVESA.00001b.r3.5Ag0001915.2	AsWRKY99
TraesCS5D02G145600.1	AVESA.00001b.r3.5Ag0001915.2	AsWRKY99
