# Supplementary material for: Genome-Wide Identification and Characterization of the Oat (Avena sativa L.) WRKY Transcription Factor Family
Source: Genes (Basel). 2022 Oct 21;13(10):1918. doi: 10.3390/genes13101918 (PMC9601435; doi:10.3390/genes13101918)
Supplement: Supplementary file 1 [file genes-13-01918-s001.zip › Table S8.xlsx]

## Sheet: GO enrichment
Table S8 Gene Ontology of 162 AsWRKY proteins
Class	GO_Name	GO_ID	GO_Level	P_value	EnrichmentScore	HitsGenesCountsInSelectedSet	HitsGenesCountsInBackground	AllGenesCountsInSelectedSet	AllGenesCountsInBackground	GenesOfSelectedSetInGOterm	corrected p-value(BH method)
Biological process	aging	GO:0007568	3	5.55e-16	15.9836	17	1211	82	93365	AVESA.00001b.r3.7Dg0003306.1,AVESA.00001b.r3.3Ag0001750.1,AVESA.00001b.r3.5Ag0002239.3,AVESA.00001b.r3.5Cg0001834.3,AVESA.00001b.r3.5Ag0002242.1,AVESA.00001b.r3.5Dg0001795.2,AVESA.00001b.r3.5Ag0002236.1,AVESA.00001b.r3.5Dg0001798.1,AVESA.00001b.r3.5Ag0002237.1,AVESA.00001b.r3.6Ag0000523.1,AVESA.00001b.r3.5Cg0003110.1,AVESA.00001b.r3.5Dg0001797.3,AVESA.00001b.r3.3Cg0001979.2,AVESA.00001b.r3.5Ag000…	2.39e-15
Biological process	anatomical structure development	GO:0048856	3	3.18e-06	1.9151	41	24376	82	93365	AVESA.00001b.r3.7Dg0003306.1,AVESA.00001b.r3.3Dg0001346.1,AVESA.00001b.r3.3Ag0001750.1,AVESA.00001b.r3.7Cg0000048.2,AVESA.00001b.r3.2Cg0002091.1,AVESA.00001b.r3.7Ag0001493.1,AVESA.00001b.r3.5Ag0002239.3,AVESA.00001b.r3.2Dg0001878.1,AVESA.00001b.r3.5Cg0001834.3,AVESA.00001b.r3.5Ag0002242.1,AVESA.00001b.r3.5Dg0001795.2,AVESA.00001b.r3.2Ag0001363.2,AVESA.00001b.r3.2Cg0002644.1,AVESA.00001b.r3.2Ag000…	6.81e-06
Biological process	aromatic compound biosynthetic process	GO:0019438	5	3.33e-16	5.01156	72	16358	82	93365	AVESA.00001b.r3.4Dg0000598.1,AVESA.00001b.r3.7Dg0003306.1,AVESA.00001b.r3.5Cg0003170.1,AVESA.00001b.r3.6Ag0001747.1,AVESA.00001b.r3.3Dg0001346.1,AVESA.00001b.r3.3Ag0001750.1,AVESA.00001b.r3.5Ag0001458.1,AVESA.00001b.r3.7Cg0000048.2,AVESA.00001b.r3.2Cg0002091.1,AVESA.00001b.r3.6Cg0000162.1,AVESA.00001b.r3.7Ag0001493.1,AVESA.00001b.r3.2Ag0001713.1,AVESA.00001b.r3.4Dg0001906.1,AVESA.00001b.r3.5Ag000…	1.62e-15
Biological process	axis specification	GO:0009798	4	2e-09	23.845	8	382	82	93365	AVESA.00001b.r3.2Cg0002091.1,AVESA.00001b.r3.7Ag0001493.1,AVESA.00001b.r3.2Ag0001363.2,AVESA.00001b.r3.5Ag0002750.9,AVESA.00001b.r3.2Dg0001275.1,AVESA.00001b.r3.5Cg0000007.1,AVESA.00001b.r3.5Dg0002271.3,AVESA.00001b.r3.5Cg0002367.1,	5.56e-09
Biological process	biological process involved in interspecies interaction between organisms	GO:0044419	2	0	5.04797	45	10150	82	93365	AVESA.00001b.r3.4Dg0000598.1,AVESA.00001b.r3.7Dg0003306.1,AVESA.00001b.r3.3Dg0001346.1,AVESA.00001b.r3.3Ag0001750.1,AVESA.00001b.r3.5Ag0001458.1,AVESA.00001b.r3.5Ag0002465.1,AVESA.00001b.r3.6Cg0000162.1,AVESA.00001b.r3.5Dg0001996.2,AVESA.00001b.r3.5Ag0002239.3,AVESA.00001b.r3.5Cg0001834.3,AVESA.00001b.r3.5Ag0002242.1,AVESA.00001b.r3.5Dg0001795.2,AVESA.00001b.r3.1Ag0000315.4,AVESA.00001b.r3.4Cg000…	0
Biological process	biological regulation	GO:0065007	2	2.22e-16	2.05231	76	42164	82	93365	AVESA.00001b.r3.4Dg0000598.1,AVESA.00001b.r3.7Dg0003306.1,AVESA.00001b.r3.5Cg0003170.1,AVESA.00001b.r3.6Ag0001747.1,AVESA.00001b.r3.3Dg0001346.1,AVESA.00001b.r3.3Ag0001750.1,AVESA.00001b.r3.5Ag0001458.1,AVESA.00001b.r3.7Cg0000048.2,AVESA.00001b.r3.2Cg0002091.1,AVESA.00001b.r3.6Cg0000162.1,AVESA.00001b.r3.7Ag0001493.1,AVESA.00001b.r3.2Ag0001713.1,AVESA.00001b.r3.4Dg0001906.1,AVESA.00001b.r3.5Ag000…	1.15e-15
Biological process	biosynthetic process	GO:0009058	3	0	2.83233	72	28944	82	93365	AVESA.00001b.r3.4Dg0000598.1,AVESA.00001b.r3.7Dg0003306.1,AVESA.00001b.r3.5Cg0003170.1,AVESA.00001b.r3.6Ag0001747.1,AVESA.00001b.r3.3Dg0001346.1,AVESA.00001b.r3.3Ag0001750.1,AVESA.00001b.r3.5Ag0001458.1,AVESA.00001b.r3.7Cg0000048.2,AVESA.00001b.r3.2Cg0002091.1,AVESA.00001b.r3.6Cg0000162.1,AVESA.00001b.r3.7Ag0001493.1,AVESA.00001b.r3.2Ag0001713.1,AVESA.00001b.r3.4Dg0001906.1,AVESA.00001b.r3.5Ag000…	0
Biological process	cell fate commitment	GO:0045165	4	0.00013	10.3697	5	549	82	93365	AVESA.00001b.r3.3Dg0001346.1,AVESA.00001b.r3.1Dg0002060.1,AVESA.00001b.r3.3Cg0000877.1,AVESA.00001b.r3.3Cg0002027.1,AVESA.00001b.r3.3Ag0001795.1,	0.000231
Biological process	cell fate specification	GO:0001708	4	1.24e-05	17.0449	5	334	82	93365	AVESA.00001b.r3.3Dg0001346.1,AVESA.00001b.r3.1Dg0002060.1,AVESA.00001b.r3.3Cg0000877.1,AVESA.00001b.r3.3Cg0002027.1,AVESA.00001b.r3.3Ag0001795.1,	2.51e-05
Biological process	cellular aromatic compound metabolic process	GO:0006725	4	1.11e-16	2.65107	72	30923	82	93365	AVESA.00001b.r3.4Dg0000598.1,AVESA.00001b.r3.7Dg0003306.1,AVESA.00001b.r3.5Cg0003170.1,AVESA.00001b.r3.6Ag0001747.1,AVESA.00001b.r3.3Dg0001346.1,AVESA.00001b.r3.3Ag0001750.1,AVESA.00001b.r3.5Ag0001458.1,AVESA.00001b.r3.7Cg0000048.2,AVESA.00001b.r3.2Cg0002091.1,AVESA.00001b.r3.6Cg0000162.1,AVESA.00001b.r3.7Ag0001493.1,AVESA.00001b.r3.2Ag0001713.1,AVESA.00001b.r3.4Dg0001906.1,AVESA.00001b.r3.5Ag000…	8.29e-16
Biological process	cellular biosynthetic process	GO:0044249	4	0	2.97716	72	27536	82	93365	AVESA.00001b.r3.4Dg0000598.1,AVESA.00001b.r3.7Dg0003306.1,AVESA.00001b.r3.5Cg0003170.1,AVESA.00001b.r3.6Ag0001747.1,AVESA.00001b.r3.3Dg0001346.1,AVESA.00001b.r3.3Ag0001750.1,AVESA.00001b.r3.5Ag0001458.1,AVESA.00001b.r3.7Cg0000048.2,AVESA.00001b.r3.2Cg0002091.1,AVESA.00001b.r3.6Cg0000162.1,AVESA.00001b.r3.7Ag0001493.1,AVESA.00001b.r3.2Ag0001713.1,AVESA.00001b.r3.4Dg0001906.1,AVESA.00001b.r3.5Ag000…	0
Biological process	cellular macromolecule biosynthetic process	GO:0034645	6	0	4.45853	72	18387	82	93365	AVESA.00001b.r3.4Dg0000598.1,AVESA.00001b.r3.7Dg0003306.1,AVESA.00001b.r3.5Cg0003170.1,AVESA.00001b.r3.6Ag0001747.1,AVESA.00001b.r3.3Dg0001346.1,AVESA.00001b.r3.3Ag0001750.1,AVESA.00001b.r3.5Ag0001458.1,AVESA.00001b.r3.7Cg0000048.2,AVESA.00001b.r3.2Cg0002091.1,AVESA.00001b.r3.6Cg0000162.1,AVESA.00001b.r3.7Ag0001493.1,AVESA.00001b.r3.2Ag0001713.1,AVESA.00001b.r3.4Dg0001906.1,AVESA.00001b.r3.5Ag000…	0
Biological process	cellular macromolecule metabolic process	GO:0044260	5	2.22e-16	2.16292	72	37902	82	93365	AVESA.00001b.r3.4Dg0000598.1,AVESA.00001b.r3.7Dg0003306.1,AVESA.00001b.r3.5Cg0003170.1,AVESA.00001b.r3.6Ag0001747.1,AVESA.00001b.r3.3Dg0001346.1,AVESA.00001b.r3.3Ag0001750.1,AVESA.00001b.r3.5Ag0001458.1,AVESA.00001b.r3.7Cg0000048.2,AVESA.00001b.r3.2Cg0002091.1,AVESA.00001b.r3.6Cg0000162.1,AVESA.00001b.r3.7Ag0001493.1,AVESA.00001b.r3.2Ag0001713.1,AVESA.00001b.r3.4Dg0001906.1,AVESA.00001b.r3.5Ag000…	1.15e-15
Biological process	cellular metabolic process	GO:0044237	3	5.08e-06	1.33445	72	61433	82	93365	AVESA.00001b.r3.4Dg0000598.1,AVESA.00001b.r3.7Dg0003306.1,AVESA.00001b.r3.5Cg0003170.1,AVESA.00001b.r3.6Ag0001747.1,AVESA.00001b.r3.3Dg0001346.1,AVESA.00001b.r3.3Ag0001750.1,AVESA.00001b.r3.5Ag0001458.1,AVESA.00001b.r3.7Cg0000048.2,AVESA.00001b.r3.2Cg0002091.1,AVESA.00001b.r3.6Cg0000162.1,AVESA.00001b.r3.7Ag0001493.1,AVESA.00001b.r3.2Ag0001713.1,AVESA.00001b.r3.4Dg0001906.1,AVESA.00001b.r3.5Ag000…	1.07e-05
Biological process	cellular nitrogen compound biosynthetic process	GO:0044271	5	0	4.40321	72	18618	82	93365	AVESA.00001b.r3.4Dg0000598.1,AVESA.00001b.r3.7Dg0003306.1,AVESA.00001b.r3.5Cg0003170.1,AVESA.00001b.r3.6Ag0001747.1,AVESA.00001b.r3.3Dg0001346.1,AVESA.00001b.r3.3Ag0001750.1,AVESA.00001b.r3.5Ag0001458.1,AVESA.00001b.r3.7Cg0000048.2,AVESA.00001b.r3.2Cg0002091.1,AVESA.00001b.r3.6Cg0000162.1,AVESA.00001b.r3.7Ag0001493.1,AVESA.00001b.r3.2Ag0001713.1,AVESA.00001b.r3.4Dg0001906.1,AVESA.00001b.r3.5Ag000…	0
Biological process	cellular nitrogen compound metabolic process	GO:0034641	4	0	2.5457	72	32203	82	93365	AVESA.00001b.r3.4Dg0000598.1,AVESA.00001b.r3.7Dg0003306.1,AVESA.00001b.r3.5Cg0003170.1,AVESA.00001b.r3.6Ag0001747.1,AVESA.00001b.r3.3Dg0001346.1,AVESA.00001b.r3.3Ag0001750.1,AVESA.00001b.r3.5Ag0001458.1,AVESA.00001b.r3.7Cg0000048.2,AVESA.00001b.r3.2Cg0002091.1,AVESA.00001b.r3.6Cg0000162.1,AVESA.00001b.r3.7Ag0001493.1,AVESA.00001b.r3.2Ag0001713.1,AVESA.00001b.r3.4Dg0001906.1,AVESA.00001b.r3.5Ag000…	0
Biological process	cellular response to antibiotic	GO:0071236	5	2.4e-09	23.2961	8	391	82	93365	AVESA.00001b.r3.3Dg0001346.1,AVESA.00001b.r3.1Dg0000198.2,AVESA.00001b.r3.1Ag0000229.6,AVESA.00001b.r3.1Dg0002060.1,AVESA.00001b.r3.3Cg0000877.1,AVESA.00001b.r3.3Cg0002027.1,AVESA.00001b.r3.3Ag0001795.1,AVESA.00001b.r3.1Cg0000648.1,	6.49e-09
Biological process	cellular response to chemical stress	GO:0062197	5	0.00598946	4.35577	5	1307	82	93365	AVESA.00001b.r3.3Dg0001346.1,AVESA.00001b.r3.1Dg0002060.1,AVESA.00001b.r3.3Cg0000877.1,AVESA.00001b.r3.3Cg0002027.1,AVESA.00001b.r3.3Ag0001795.1,	0.00898418
Biological process	cellular response to gibberellin stimulus	GO:0071370	7	1.25e-06	17.7906	6	384	82	93365	AVESA.00001b.r3.2Dg0003425.2,AVESA.00001b.r3.3Cg0002567.2,AVESA.00001b.r3.2Cg0001569.1,AVESA.00001b.r3.3Dg0001857.2,AVESA.00001b.r3.2Ag0000859.1,AVESA.00001b.r3.4Ag0002737.3,	2.78e-06
Biological process	cellular response to hydrogen peroxide	GO:0070301	8	2.65e-08	59.302	5	96	82	93365	AVESA.00001b.r3.3Dg0001346.1,AVESA.00001b.r3.1Dg0002060.1,AVESA.00001b.r3.3Cg0000877.1,AVESA.00001b.r3.3Cg0002027.1,AVESA.00001b.r3.3Ag0001795.1,	6.7e-08
Biological process	cellular response to lipid	GO:0071396	6	0.0115305	2.43521	9	4208	82	93365	AVESA.00001b.r3.1Dg0000198.2,AVESA.00001b.r3.1Ag0000229.6,AVESA.00001b.r3.2Dg0003425.2,AVESA.00001b.r3.3Cg0002567.2,AVESA.00001b.r3.2Cg0001569.1,AVESA.00001b.r3.3Dg0001857.2,AVESA.00001b.r3.1Cg0000648.1,AVESA.00001b.r3.2Ag0000859.1,AVESA.00001b.r3.4Ag0002737.3,	0.0158934
Biological process	cellular response to oxidative stress	GO:0034599	6	0.00102231	6.58149	5	865	82	93365	AVESA.00001b.r3.3Dg0001346.1,AVESA.00001b.r3.1Dg0002060.1,AVESA.00001b.r3.3Cg0000877.1,AVESA.00001b.r3.3Cg0002027.1,AVESA.00001b.r3.3Ag0001795.1,	0.00164646
Biological process	cellular response to oxygen-containing compound	GO:1901701	5	0.000595	2.7013	14	5901	82	93365	AVESA.00001b.r3.3Dg0001346.1,AVESA.00001b.r3.1Dg0000198.2,AVESA.00001b.r3.1Ag0000229.6,AVESA.00001b.r3.1Dg0002060.1,AVESA.00001b.r3.2Dg0003425.2,AVESA.00001b.r3.3Cg0000877.1,AVESA.00001b.r3.3Cg0002567.2,AVESA.00001b.r3.3Cg0002027.1,AVESA.00001b.r3.2Cg0001569.1,AVESA.00001b.r3.3Dg0001857.2,AVESA.00001b.r3.3Ag0001795.1,AVESA.00001b.r3.1Cg0000648.1,AVESA.00001b.r3.2Ag0000859.1,AVESA.00001b.r3.4Ag000…	0.00100025
Biological process	cellular response to reactive oxygen species	GO:0034614	7	1.29e-05	16.8931	5	337	82	93365	AVESA.00001b.r3.3Dg0001346.1,AVESA.00001b.r3.1Dg0002060.1,AVESA.00001b.r3.3Cg0000877.1,AVESA.00001b.r3.3Cg0002027.1,AVESA.00001b.r3.3Ag0001795.1,	2.6e-05
Biological process	cellular response to toxic substance	GO:0097237	5	0.000342	8.39674	5	678	82	93365	AVESA.00001b.r3.3Dg0001346.1,AVESA.00001b.r3.1Dg0002060.1,AVESA.00001b.r3.3Cg0000877.1,AVESA.00001b.r3.3Cg0002027.1,AVESA.00001b.r3.3Ag0001795.1,	0.000595
Biological process	cellular response to xenobiotic stimulus	GO:0071466	5	0.0181447	2.40591	8	3786	82	93365	AVESA.00001b.r3.3Dg0001346.1,AVESA.00001b.r3.1Dg0000198.2,AVESA.00001b.r3.1Ag0000229.6,AVESA.00001b.r3.1Dg0002060.1,AVESA.00001b.r3.3Cg0000877.1,AVESA.00001b.r3.3Cg0002027.1,AVESA.00001b.r3.3Ag0001795.1,AVESA.00001b.r3.1Cg0000648.1,	0.0246768
Biological process	defense response	GO:0006952	4	0	5.89511	42	8112	82	93365	AVESA.00001b.r3.4Dg0000598.1,AVESA.00001b.r3.7Dg0003306.1,AVESA.00001b.r3.5Cg0003170.1,AVESA.00001b.r3.3Dg0001346.1,AVESA.00001b.r3.3Ag0001750.1,AVESA.00001b.r3.5Ag0001458.1,AVESA.00001b.r3.6Cg0000162.1,AVESA.00001b.r3.5Ag0002239.3,AVESA.00001b.r3.5Cg0001834.3,AVESA.00001b.r3.5Ag0002242.1,AVESA.00001b.r3.5Dg0001795.2,AVESA.00001b.r3.1Ag0000315.4,AVESA.00001b.r3.4Cg0002559.1,AVESA.00001b.r3.7Ag000…	0
Biological process	defense response to bacterium	GO:0042742	7	1.11e-16	11.2763	36	3635	82	93365	AVESA.00001b.r3.4Dg0000598.1,AVESA.00001b.r3.7Dg0003306.1,AVESA.00001b.r3.3Dg0001346.1,AVESA.00001b.r3.3Ag0001750.1,AVESA.00001b.r3.5Ag0001458.1,AVESA.00001b.r3.5Ag0002239.3,AVESA.00001b.r3.5Cg0001834.3,AVESA.00001b.r3.5Ag0002242.1,AVESA.00001b.r3.5Dg0001795.2,AVESA.00001b.r3.1Ag0000315.4,AVESA.00001b.r3.4Cg0002559.1,AVESA.00001b.r3.1Dg0000198.2,AVESA.00001b.r3.5Ag0002236.1,AVESA.00001b.r3.1Ag000…	8.29e-16
Biological process	defense response to fungus	GO:0050832	7	1.11e-16	11.133	22	2250	82	93365	AVESA.00001b.r3.4Dg0000598.1,AVESA.00001b.r3.3Dg0001346.1,AVESA.00001b.r3.5Ag0001458.1,AVESA.00001b.r3.6Cg0000162.1,AVESA.00001b.r3.1Ag0000315.4,AVESA.00001b.r3.4Cg0002559.1,AVESA.00001b.r3.1Dg0000198.2,AVESA.00001b.r3.1Ag0000229.6,AVESA.00001b.r3.1Dg0002060.1,AVESA.00001b.r3.7Dg0003006.1,AVESA.00001b.r3.5Cg0000866.3,AVESA.00001b.r3.3Cg0000877.1,AVESA.00001b.r3.5Dg0001036.1,AVESA.00001b.r3.2Cg000…	8.29e-16
Biological process	defense response to other organism	GO:0098542	6	0	6.23407	39	7123	82	93365	AVESA.00001b.r3.4Dg0000598.1,AVESA.00001b.r3.7Dg0003306.1,AVESA.00001b.r3.3Dg0001346.1,AVESA.00001b.r3.3Ag0001750.1,AVESA.00001b.r3.5Ag0001458.1,AVESA.00001b.r3.6Cg0000162.1,AVESA.00001b.r3.5Ag0002239.3,AVESA.00001b.r3.5Cg0001834.3,AVESA.00001b.r3.5Ag0002242.1,AVESA.00001b.r3.5Dg0001795.2,AVESA.00001b.r3.1Ag0000315.4,AVESA.00001b.r3.4Cg0002559.1,AVESA.00001b.r3.1Dg0000198.2,AVESA.00001b.r3.5Ag000…	0
Biological process	defense response to symbiont	GO:0140546	7	5.33e-05	12.5396	5	454	82	93365	AVESA.00001b.r3.3Dg0001346.1,AVESA.00001b.r3.1Dg0002060.1,AVESA.00001b.r3.3Cg0000877.1,AVESA.00001b.r3.3Cg0002027.1,AVESA.00001b.r3.3Ag0001795.1,	0.000101
Biological process	defense response to virus	GO:0051607	8	5.33e-05	12.5396	5	454	82	93365	AVESA.00001b.r3.3Dg0001346.1,AVESA.00001b.r3.1Dg0002060.1,AVESA.00001b.r3.3Cg0000877.1,AVESA.00001b.r3.3Cg0002027.1,AVESA.00001b.r3.3Ag0001795.1,	0.000101
Biological process	developmental process	GO:0032502	2	9.53e-06	1.83833	41	25394	82	93365	AVESA.00001b.r3.7Dg0003306.1,AVESA.00001b.r3.3Dg0001346.1,AVESA.00001b.r3.3Ag0001750.1,AVESA.00001b.r3.7Cg0000048.2,AVESA.00001b.r3.2Cg0002091.1,AVESA.00001b.r3.7Ag0001493.1,AVESA.00001b.r3.5Ag0002239.3,AVESA.00001b.r3.2Dg0001878.1,AVESA.00001b.r3.5Cg0001834.3,AVESA.00001b.r3.5Ag0002242.1,AVESA.00001b.r3.5Dg0001795.2,AVESA.00001b.r3.2Ag0001363.2,AVESA.00001b.r3.2Cg0002644.1,AVESA.00001b.r3.2Ag000…	1.96e-05
Biological process	developmental process involved in reproduction	GO:0003006	3	0.000674	2.09963	21	11388	82	93365	AVESA.00001b.r3.3Dg0001346.1,AVESA.00001b.r3.7Cg0000048.2,AVESA.00001b.r3.2Cg0002091.1,AVESA.00001b.r3.7Ag0001493.1,AVESA.00001b.r3.2Dg0001878.1,AVESA.00001b.r3.2Ag0001363.2,AVESA.00001b.r3.2Cg0002644.1,AVESA.00001b.r3.2Ag0001949.2,AVESA.00001b.r3.1Dg0002060.1,AVESA.00001b.r3.5Ag0002750.9,AVESA.00001b.r3.2Dg0001275.1,AVESA.00001b.r3.3Cg0000877.1,AVESA.00001b.r3.5Cg0000007.1,AVESA.00001b.r3.6Dg000…	0.00112718
Biological process	DNA-templated transcription	GO:0006351	10	2.22e-16	6.94502	72	11804	82	93365	AVESA.00001b.r3.4Dg0000598.1,AVESA.00001b.r3.7Dg0003306.1,AVESA.00001b.r3.5Cg0003170.1,AVESA.00001b.r3.6Ag0001747.1,AVESA.00001b.r3.3Dg0001346.1,AVESA.00001b.r3.3Ag0001750.1,AVESA.00001b.r3.5Ag0001458.1,AVESA.00001b.r3.7Cg0000048.2,AVESA.00001b.r3.2Cg0002091.1,AVESA.00001b.r3.6Cg0000162.1,AVESA.00001b.r3.7Ag0001493.1,AVESA.00001b.r3.2Ag0001713.1,AVESA.00001b.r3.4Dg0001906.1,AVESA.00001b.r3.5Ag000…	1.15e-15
Biological process	embryo development	GO:0009790	5	7.47e-07	4.3037	16	4233	82	93365	AVESA.00001b.r3.7Cg0000048.2,AVESA.00001b.r3.2Cg0002091.1,AVESA.00001b.r3.7Ag0001493.1,AVESA.00001b.r3.2Dg0001878.1,AVESA.00001b.r3.2Ag0001363.2,AVESA.00001b.r3.2Cg0002644.1,AVESA.00001b.r3.2Ag0001949.2,AVESA.00001b.r3.5Ag0002750.9,AVESA.00001b.r3.2Dg0001275.1,AVESA.00001b.r3.5Cg0000007.1,AVESA.00001b.r3.6Dg0000807.1,AVESA.00001b.r3.6Ag0001122.1,AVESA.00001b.r3.6Cg0003107.2,AVESA.00001b.r3.5Dg000…	1.72e-06
Biological process	embryo development ending in seed dormancy	GO:0009793	6	3.4e-08	5.41545	16	3364	82	93365	AVESA.00001b.r3.7Cg0000048.2,AVESA.00001b.r3.2Cg0002091.1,AVESA.00001b.r3.7Ag0001493.1,AVESA.00001b.r3.2Dg0001878.1,AVESA.00001b.r3.2Ag0001363.2,AVESA.00001b.r3.2Cg0002644.1,AVESA.00001b.r3.2Ag0001949.2,AVESA.00001b.r3.5Ag0002750.9,AVESA.00001b.r3.2Dg0001275.1,AVESA.00001b.r3.5Cg0000007.1,AVESA.00001b.r3.6Dg0000807.1,AVESA.00001b.r3.6Ag0001122.1,AVESA.00001b.r3.6Cg0003107.2,AVESA.00001b.r3.5Dg000…	8.54e-08
Biological process	embryonic axis specification	GO:0000578	5	4.72e-14	90.1859	8	101	82	93365	AVESA.00001b.r3.2Cg0002091.1,AVESA.00001b.r3.7Ag0001493.1,AVESA.00001b.r3.2Ag0001363.2,AVESA.00001b.r3.5Ag0002750.9,AVESA.00001b.r3.2Dg0001275.1,AVESA.00001b.r3.5Cg0000007.1,AVESA.00001b.r3.5Dg0002271.3,AVESA.00001b.r3.5Cg0002367.1,	1.85e-13
Biological process	embryonic pattern specification	GO:0009880	4	4.5e-12	51.462	8	177	82	93365	AVESA.00001b.r3.2Cg0002091.1,AVESA.00001b.r3.7Ag0001493.1,AVESA.00001b.r3.2Ag0001363.2,AVESA.00001b.r3.5Ag0002750.9,AVESA.00001b.r3.2Dg0001275.1,AVESA.00001b.r3.5Cg0000007.1,AVESA.00001b.r3.5Dg0002271.3,AVESA.00001b.r3.5Cg0002367.1,	1.45e-11
Biological process	endosperm development	GO:0009960	5	2.22e-11	42.1703	8	216	82	93365	AVESA.00001b.r3.2Cg0002091.1,AVESA.00001b.r3.7Ag0001493.1,AVESA.00001b.r3.2Ag0001363.2,AVESA.00001b.r3.5Ag0002750.9,AVESA.00001b.r3.2Dg0001275.1,AVESA.00001b.r3.5Cg0000007.1,AVESA.00001b.r3.5Dg0002271.3,AVESA.00001b.r3.5Cg0002367.1,	6.99e-11
Biological process	establishment of cell polarity	GO:0030010	4	7.39e-09	20.1522	8	452	82	93365	AVESA.00001b.r3.2Cg0002091.1,AVESA.00001b.r3.7Ag0001493.1,AVESA.00001b.r3.2Ag0001363.2,AVESA.00001b.r3.5Ag0002750.9,AVESA.00001b.r3.2Dg0001275.1,AVESA.00001b.r3.5Cg0000007.1,AVESA.00001b.r3.5Dg0002271.3,AVESA.00001b.r3.5Cg0002367.1,	1.97e-08
Biological process	establishment or maintenance of cell polarity	GO:0007163	3	9.8e-08	14.3899	8	633	82	93365	AVESA.00001b.r3.2Cg0002091.1,AVESA.00001b.r3.7Ag0001493.1,AVESA.00001b.r3.2Ag0001363.2,AVESA.00001b.r3.5Ag0002750.9,AVESA.00001b.r3.2Dg0001275.1,AVESA.00001b.r3.5Cg0000007.1,AVESA.00001b.r3.5Dg0002271.3,AVESA.00001b.r3.5Cg0002367.1,	2.38e-07
Biological process	fruit development	GO:0010154	5	1.54e-05	3.39247	16	5370	82	93365	AVESA.00001b.r3.7Cg0000048.2,AVESA.00001b.r3.2Cg0002091.1,AVESA.00001b.r3.7Ag0001493.1,AVESA.00001b.r3.2Dg0001878.1,AVESA.00001b.r3.2Ag0001363.2,AVESA.00001b.r3.2Cg0002644.1,AVESA.00001b.r3.2Ag0001949.2,AVESA.00001b.r3.5Ag0002750.9,AVESA.00001b.r3.2Dg0001275.1,AVESA.00001b.r3.5Cg0000007.1,AVESA.00001b.r3.6Dg0000807.1,AVESA.00001b.r3.6Ag0001122.1,AVESA.00001b.r3.6Cg0003107.2,AVESA.00001b.r3.5Dg000…	3.09e-05
Biological process	gametophyte development	GO:0048229	5	4.79e-08	5.28198	16	3449	82	93365	AVESA.00001b.r3.7Cg0000048.2,AVESA.00001b.r3.2Cg0002091.1,AVESA.00001b.r3.7Ag0001493.1,AVESA.00001b.r3.2Dg0001878.1,AVESA.00001b.r3.2Ag0001363.2,AVESA.00001b.r3.2Cg0002644.1,AVESA.00001b.r3.2Ag0001949.2,AVESA.00001b.r3.5Ag0002750.9,AVESA.00001b.r3.2Dg0001275.1,AVESA.00001b.r3.5Cg0000007.1,AVESA.00001b.r3.6Dg0000807.1,AVESA.00001b.r3.6Ag0001122.1,AVESA.00001b.r3.6Cg0003107.2,AVESA.00001b.r3.5Dg000…	1.19e-07
Biological process	gene expression	GO:0010467	5	0	3.8036	72	21553	82	93365	AVESA.00001b.r3.4Dg0000598.1,AVESA.00001b.r3.7Dg0003306.1,AVESA.00001b.r3.5Cg0003170.1,AVESA.00001b.r3.6Ag0001747.1,AVESA.00001b.r3.3Dg0001346.1,AVESA.00001b.r3.3Ag0001750.1,AVESA.00001b.r3.5Ag0001458.1,AVESA.00001b.r3.7Cg0000048.2,AVESA.00001b.r3.2Cg0002091.1,AVESA.00001b.r3.6Cg0000162.1,AVESA.00001b.r3.7Ag0001493.1,AVESA.00001b.r3.2Ag0001713.1,AVESA.00001b.r3.4Dg0001906.1,AVESA.00001b.r3.5Ag000…	0
Biological process	gibberellic acid mediated signaling pathway	GO:0009740	8	8.62e-07	18.9766	6	360	82	93365	AVESA.00001b.r3.2Dg0003425.2,AVESA.00001b.r3.3Cg0002567.2,AVESA.00001b.r3.2Cg0001569.1,AVESA.00001b.r3.3Dg0001857.2,AVESA.00001b.r3.2Ag0000859.1,AVESA.00001b.r3.4Ag0002737.3,	1.97e-06
Biological process	gibberellin mediated signaling pathway	GO:0010476	7	1.16e-06	18.0253	6	379	82	93365	AVESA.00001b.r3.2Dg0003425.2,AVESA.00001b.r3.3Cg0002567.2,AVESA.00001b.r3.2Cg0001569.1,AVESA.00001b.r3.3Dg0001857.2,AVESA.00001b.r3.2Ag0000859.1,AVESA.00001b.r3.4Ag0002737.3,	2.61e-06
Biological process	heterocycle biosynthetic process	GO:0018130	5	1.11e-16	4.99994	72	16396	82	93365	AVESA.00001b.r3.4Dg0000598.1,AVESA.00001b.r3.7Dg0003306.1,AVESA.00001b.r3.5Cg0003170.1,AVESA.00001b.r3.6Ag0001747.1,AVESA.00001b.r3.3Dg0001346.1,AVESA.00001b.r3.3Ag0001750.1,AVESA.00001b.r3.5Ag0001458.1,AVESA.00001b.r3.7Cg0000048.2,AVESA.00001b.r3.2Cg0002091.1,AVESA.00001b.r3.6Cg0000162.1,AVESA.00001b.r3.7Ag0001493.1,AVESA.00001b.r3.2Ag0001713.1,AVESA.00001b.r3.4Dg0001906.1,AVESA.00001b.r3.5Ag000…	8.29e-16
Biological process	heterocycle metabolic process	GO:0046483	4	0	2.68186	72	30568	82	93365	AVESA.00001b.r3.4Dg0000598.1,AVESA.00001b.r3.7Dg0003306.1,AVESA.00001b.r3.5Cg0003170.1,AVESA.00001b.r3.6Ag0001747.1,AVESA.00001b.r3.3Dg0001346.1,AVESA.00001b.r3.3Ag0001750.1,AVESA.00001b.r3.5Ag0001458.1,AVESA.00001b.r3.7Cg0000048.2,AVESA.00001b.r3.2Cg0002091.1,AVESA.00001b.r3.6Cg0000162.1,AVESA.00001b.r3.7Ag0001493.1,AVESA.00001b.r3.2Ag0001713.1,AVESA.00001b.r3.4Dg0001906.1,AVESA.00001b.r3.5Ag000…	0
Biological process	immune effector process	GO:0002252	3	2.4e-06	9.38082	8	971	82	93365	AVESA.00001b.r3.3Dg0001346.1,AVESA.00001b.r3.1Dg0000198.2,AVESA.00001b.r3.1Ag0000229.6,AVESA.00001b.r3.1Dg0002060.1,AVESA.00001b.r3.3Cg0000877.1,AVESA.00001b.r3.3Cg0002027.1,AVESA.00001b.r3.3Ag0001795.1,AVESA.00001b.r3.1Cg0000648.1,	5.18e-06
Biological process	immune response	GO:0006955	3	3.27e-12	6.25291	22	4006	82	93365	AVESA.00001b.r3.7Dg0003306.1,AVESA.00001b.r3.3Ag0001750.1,AVESA.00001b.r3.6Cg0000162.1,AVESA.00001b.r3.5Ag0002239.3,AVESA.00001b.r3.5Cg0001834.3,AVESA.00001b.r3.5Ag0002242.1,AVESA.00001b.r3.5Dg0001795.2,AVESA.00001b.r3.1Dg0000198.2,AVESA.00001b.r3.5Ag0002236.1,AVESA.00001b.r3.1Ag0000229.6,AVESA.00001b.r3.7Dg0003006.1,AVESA.00001b.r3.5Dg0001798.1,AVESA.00001b.r3.5Ag0002237.1,AVESA.00001b.r3.5Cg000…	1.09e-11
Biological process	immune system process	GO:0002376	2	1.55e-15	6.59844	27	4659	82	93365	AVESA.00001b.r3.7Dg0003306.1,AVESA.00001b.r3.3Dg0001346.1,AVESA.00001b.r3.3Ag0001750.1,AVESA.00001b.r3.6Cg0000162.1,AVESA.00001b.r3.5Ag0002239.3,AVESA.00001b.r3.5Cg0001834.3,AVESA.00001b.r3.5Ag0002242.1,AVESA.00001b.r3.5Dg0001795.2,AVESA.00001b.r3.1Dg0000198.2,AVESA.00001b.r3.5Ag0002236.1,AVESA.00001b.r3.1Ag0000229.6,AVESA.00001b.r3.1Dg0002060.1,AVESA.00001b.r3.7Dg0003006.1,AVESA.00001b.r3.3Cg000…	6.34e-15
Biological process	innate immune response	GO:0045087	7	1.95e-13	7.21462	22	3472	82	93365	AVESA.00001b.r3.7Dg0003306.1,AVESA.00001b.r3.3Ag0001750.1,AVESA.00001b.r3.6Cg0000162.1,AVESA.00001b.r3.5Ag0002239.3,AVESA.00001b.r3.5Cg0001834.3,AVESA.00001b.r3.5Ag0002242.1,AVESA.00001b.r3.5Dg0001795.2,AVESA.00001b.r3.1Dg0000198.2,AVESA.00001b.r3.5Ag0002236.1,AVESA.00001b.r3.1Ag0000229.6,AVESA.00001b.r3.7Dg0003006.1,AVESA.00001b.r3.5Dg0001798.1,AVESA.00001b.r3.5Ag0002237.1,AVESA.00001b.r3.5Cg000…	7.28e-13
Biological process	leaf development	GO:0048366	6	1.98e-11	6.48958	20	3509	82	93365	AVESA.00001b.r3.7Dg0003306.1,AVESA.00001b.r3.3Ag0001750.1,AVESA.00001b.r3.5Ag0002239.3,AVESA.00001b.r3.5Cg0001834.3,AVESA.00001b.r3.5Ag0002242.1,AVESA.00001b.r3.5Dg0001795.2,AVESA.00001b.r3.1Dg0000198.2,AVESA.00001b.r3.5Ag0002236.1,AVESA.00001b.r3.1Ag0000229.6,AVESA.00001b.r3.5Dg0001798.1,AVESA.00001b.r3.5Ag0002237.1,AVESA.00001b.r3.6Ag0000523.1,AVESA.00001b.r3.5Cg0003110.1,AVESA.00001b.r3.5Dg000…	6.31e-11
Biological process	leaf senescence	GO:0010150	4	3.33e-16	14.6349	20	1556	82	93365	AVESA.00001b.r3.7Dg0003306.1,AVESA.00001b.r3.3Ag0001750.1,AVESA.00001b.r3.5Ag0002239.3,AVESA.00001b.r3.5Cg0001834.3,AVESA.00001b.r3.5Ag0002242.1,AVESA.00001b.r3.5Dg0001795.2,AVESA.00001b.r3.1Dg0000198.2,AVESA.00001b.r3.5Ag0002236.1,AVESA.00001b.r3.1Ag0000229.6,AVESA.00001b.r3.5Dg0001798.1,AVESA.00001b.r3.5Ag0002237.1,AVESA.00001b.r3.6Ag0000523.1,AVESA.00001b.r3.5Cg0003110.1,AVESA.00001b.r3.5Dg000…	1.62e-15
Biological process	longitudinal axis specification	GO:0009942	6	1.79e-14	101.209	8	90	82	93365	AVESA.00001b.r3.2Cg0002091.1,AVESA.00001b.r3.7Ag0001493.1,AVESA.00001b.r3.2Ag0001363.2,AVESA.00001b.r3.5Ag0002750.9,AVESA.00001b.r3.2Dg0001275.1,AVESA.00001b.r3.5Cg0000007.1,AVESA.00001b.r3.5Dg0002271.3,AVESA.00001b.r3.5Cg0002367.1,	7.2e-14
Biological process	macromolecule biosynthetic process	GO:0009059	5	1.11e-16	4.32356	72	18961	82	93365	AVESA.00001b.r3.4Dg0000598.1,AVESA.00001b.r3.7Dg0003306.1,AVESA.00001b.r3.5Cg0003170.1,AVESA.00001b.r3.6Ag0001747.1,AVESA.00001b.r3.3Dg0001346.1,AVESA.00001b.r3.3Ag0001750.1,AVESA.00001b.r3.5Ag0001458.1,AVESA.00001b.r3.7Cg0000048.2,AVESA.00001b.r3.2Cg0002091.1,AVESA.00001b.r3.6Cg0000162.1,AVESA.00001b.r3.7Ag0001493.1,AVESA.00001b.r3.2Ag0001713.1,AVESA.00001b.r3.4Dg0001906.1,AVESA.00001b.r3.5Ag000…	8.29e-16
Biological process	macromolecule metabolic process	GO:0043170	4	3.53e-12	1.70169	72	48175	82	93365	AVESA.00001b.r3.4Dg0000598.1,AVESA.00001b.r3.7Dg0003306.1,AVESA.00001b.r3.5Cg0003170.1,AVESA.00001b.r3.6Ag0001747.1,AVESA.00001b.r3.3Dg0001346.1,AVESA.00001b.r3.3Ag0001750.1,AVESA.00001b.r3.5Ag0001458.1,AVESA.00001b.r3.7Cg0000048.2,AVESA.00001b.r3.2Cg0002091.1,AVESA.00001b.r3.6Cg0000162.1,AVESA.00001b.r3.7Ag0001493.1,AVESA.00001b.r3.2Ag0001713.1,AVESA.00001b.r3.4Dg0001906.1,AVESA.00001b.r3.5Ag000…	1.16e-11
Biological process	metabolic process	GO:0008152	2	0.000731	1.21017	72	67742	82	93365	AVESA.00001b.r3.4Dg0000598.1,AVESA.00001b.r3.7Dg0003306.1,AVESA.00001b.r3.5Cg0003170.1,AVESA.00001b.r3.6Ag0001747.1,AVESA.00001b.r3.3Dg0001346.1,AVESA.00001b.r3.3Ag0001750.1,AVESA.00001b.r3.5Ag0001458.1,AVESA.00001b.r3.7Cg0000048.2,AVESA.00001b.r3.2Cg0002091.1,AVESA.00001b.r3.6Cg0000162.1,AVESA.00001b.r3.7Ag0001493.1,AVESA.00001b.r3.2Ag0001713.1,AVESA.00001b.r3.4Dg0001906.1,AVESA.00001b.r3.5Ag000…	0.00120834
Biological process	multicellular organism development	GO:0007275	4	5.25e-08	2.21255	41	21099	82	93365	AVESA.00001b.r3.7Dg0003306.1,AVESA.00001b.r3.3Dg0001346.1,AVESA.00001b.r3.3Ag0001750.1,AVESA.00001b.r3.7Cg0000048.2,AVESA.00001b.r3.2Cg0002091.1,AVESA.00001b.r3.7Ag0001493.1,AVESA.00001b.r3.5Ag0002239.3,AVESA.00001b.r3.2Dg0001878.1,AVESA.00001b.r3.5Cg0001834.3,AVESA.00001b.r3.5Ag0002242.1,AVESA.00001b.r3.5Dg0001795.2,AVESA.00001b.r3.2Ag0001363.2,AVESA.00001b.r3.2Cg0002644.1,AVESA.00001b.r3.2Ag000…	1.29e-07
Biological process	multicellular organismal process	GO:0032501	2	8.65e-07	2.0075	41	23254	82	93365	AVESA.00001b.r3.7Dg0003306.1,AVESA.00001b.r3.3Dg0001346.1,AVESA.00001b.r3.3Ag0001750.1,AVESA.00001b.r3.7Cg0000048.2,AVESA.00001b.r3.2Cg0002091.1,AVESA.00001b.r3.7Ag0001493.1,AVESA.00001b.r3.5Ag0002239.3,AVESA.00001b.r3.2Dg0001878.1,AVESA.00001b.r3.5Cg0001834.3,AVESA.00001b.r3.5Ag0002242.1,AVESA.00001b.r3.5Dg0001795.2,AVESA.00001b.r3.2Ag0001363.2,AVESA.00001b.r3.2Cg0002644.1,AVESA.00001b.r3.2Ag000…	1.96e-06
Biological process	multi-multicellular organism process	GO:0044706	3	7.28e-05	5.82031	8	1565	82	93365	AVESA.00001b.r3.2Cg0002091.1,AVESA.00001b.r3.7Ag0001493.1,AVESA.00001b.r3.2Ag0001363.2,AVESA.00001b.r3.5Ag0002750.9,AVESA.00001b.r3.2Dg0001275.1,AVESA.00001b.r3.5Cg0000007.1,AVESA.00001b.r3.5Dg0002271.3,AVESA.00001b.r3.5Cg0002367.1,	0.000134
Biological process	negative regulation of biological process	GO:0048519	4	0.00881728	1.70109	21	14056	82	93365	AVESA.00001b.r3.4Dg0000598.1,AVESA.00001b.r3.5Ag0001458.1,AVESA.00001b.r3.6Cg0000162.1,AVESA.00001b.r3.4Cg0002559.1,AVESA.00001b.r3.1Dg0000198.2,AVESA.00001b.r3.1Ag0000229.6,AVESA.00001b.r3.7Dg0003006.1,AVESA.00001b.r3.2Dg0003425.2,AVESA.00001b.r3.5Cg0000866.3,AVESA.00001b.r3.3Cg0002567.2,AVESA.00001b.r3.5Dg0001036.1,AVESA.00001b.r3.5Ag0002467.2,AVESA.00001b.r3.2Cg0000377.2,AVESA.00001b.r3.2Cg000…	0.0127872
Biological process	negative regulation of cell communication	GO:0010648	6	0.00961953	3.31953	6	2058	82	93365	AVESA.00001b.r3.2Dg0003425.2,AVESA.00001b.r3.3Cg0002567.2,AVESA.00001b.r3.2Cg0001569.1,AVESA.00001b.r3.3Dg0001857.2,AVESA.00001b.r3.2Ag0000859.1,AVESA.00001b.r3.4Ag0002737.3,	0.0136277
Biological process	negative regulation of defense response	GO:0031348	7	1.61e-07	10.8553	9	944	82	93365	AVESA.00001b.r3.4Dg0000598.1,AVESA.00001b.r3.5Ag0001458.1,AVESA.00001b.r3.4Cg0002559.1,AVESA.00001b.r3.5Cg0000866.3,AVESA.00001b.r3.5Dg0001036.1,AVESA.00001b.r3.5Ag0002467.2,AVESA.00001b.r3.2Cg0000377.2,AVESA.00001b.r3.6Ag0002386.2,AVESA.00001b.r3.2Dg0002365.1,	3.82e-07
Biological process	negative regulation of defense response to bacterium	GO:1900425	8	5.41e-13	45.9524	9	223	82	93365	AVESA.00001b.r3.4Dg0000598.1,AVESA.00001b.r3.5Ag0001458.1,AVESA.00001b.r3.4Cg0002559.1,AVESA.00001b.r3.5Cg0000866.3,AVESA.00001b.r3.5Dg0001036.1,AVESA.00001b.r3.5Ag0002467.2,AVESA.00001b.r3.2Cg0000377.2,AVESA.00001b.r3.6Ag0002386.2,AVESA.00001b.r3.2Dg0002365.1,	1.95e-12
Biological process	negative regulation of DNA-templated transcription	GO:0045892	11	0.035747	2.4574	6	2780	82	93365	AVESA.00001b.r3.6Cg0000162.1,AVESA.00001b.r3.1Dg0000198.2,AVESA.00001b.r3.1Ag0000229.6,AVESA.00001b.r3.7Dg0003006.1,AVESA.00001b.r3.1Cg0000648.1,AVESA.00001b.r3.7Dg0002639.1,	0.0473532
Biological process	negative regulation of gibberellic acid mediated signaling pathway	GO:0009938	8	1.09e-10	85.3948	6	80	82	93365	AVESA.00001b.r3.2Dg0003425.2,AVESA.00001b.r3.3Cg0002567.2,AVESA.00001b.r3.2Cg0001569.1,AVESA.00001b.r3.3Dg0001857.2,AVESA.00001b.r3.2Ag0000859.1,AVESA.00001b.r3.4Ag0002737.3,	3.36e-10
Biological process	negative regulation of response to biotic stimulus	GO:0002832	6	5.25e-09	16.2399	9	631	82	93365	AVESA.00001b.r3.4Dg0000598.1,AVESA.00001b.r3.5Ag0001458.1,AVESA.00001b.r3.4Cg0002559.1,AVESA.00001b.r3.5Cg0000866.3,AVESA.00001b.r3.5Dg0001036.1,AVESA.00001b.r3.5Ag0002467.2,AVESA.00001b.r3.2Cg0000377.2,AVESA.00001b.r3.6Ag0002386.2,AVESA.00001b.r3.2Dg0002365.1,	1.41e-08
Biological process	negative regulation of response to external stimulus	GO:0032102	6	1.16e-08	14.8083	9	692	82	93365	AVESA.00001b.r3.4Dg0000598.1,AVESA.00001b.r3.5Ag0001458.1,AVESA.00001b.r3.4Cg0002559.1,AVESA.00001b.r3.5Cg0000866.3,AVESA.00001b.r3.5Dg0001036.1,AVESA.00001b.r3.5Ag0002467.2,AVESA.00001b.r3.2Cg0000377.2,AVESA.00001b.r3.6Ag0002386.2,AVESA.00001b.r3.2Dg0002365.1,	2.98e-08
Biological process	negative regulation of response to stimulus	GO:0048585	5	1.12e-07	5.35559	15	3189	82	93365	AVESA.00001b.r3.4Dg0000598.1,AVESA.00001b.r3.5Ag0001458.1,AVESA.00001b.r3.4Cg0002559.1,AVESA.00001b.r3.2Dg0003425.2,AVESA.00001b.r3.5Cg0000866.3,AVESA.00001b.r3.3Cg0002567.2,AVESA.00001b.r3.5Dg0001036.1,AVESA.00001b.r3.5Ag0002467.2,AVESA.00001b.r3.2Cg0000377.2,AVESA.00001b.r3.2Cg0001569.1,AVESA.00001b.r3.3Dg0001857.2,AVESA.00001b.r3.2Ag0000859.1,AVESA.00001b.r3.4Ag0002737.3,AVESA.00001b.r3.6Ag000…	2.69e-07
Biological process	negative regulation of signal transduction	GO:0009968	7	0.00382639	4.0352	6	1693	82	93365	AVESA.00001b.r3.2Dg0003425.2,AVESA.00001b.r3.3Cg0002567.2,AVESA.00001b.r3.2Cg0001569.1,AVESA.00001b.r3.3Dg0001857.2,AVESA.00001b.r3.2Ag0000859.1,AVESA.00001b.r3.4Ag0002737.3,	0.00597386
Biological process	negative regulation of signaling	GO:0023057	5	0.00961953	3.31953	6	2058	82	93365	AVESA.00001b.r3.2Dg0003425.2,AVESA.00001b.r3.3Cg0002567.2,AVESA.00001b.r3.2Cg0001569.1,AVESA.00001b.r3.3Dg0001857.2,AVESA.00001b.r3.2Ag0000859.1,AVESA.00001b.r3.4Ag0002737.3,	0.0136277
Biological process	nitrogen compound metabolic process	GO:0006807	3	2.23e-10	1.58979	72	51566	82	93365	AVESA.00001b.r3.4Dg0000598.1,AVESA.00001b.r3.7Dg0003306.1,AVESA.00001b.r3.5Cg0003170.1,AVESA.00001b.r3.6Ag0001747.1,AVESA.00001b.r3.3Dg0001346.1,AVESA.00001b.r3.3Ag0001750.1,AVESA.00001b.r3.5Ag0001458.1,AVESA.00001b.r3.7Cg0000048.2,AVESA.00001b.r3.2Cg0002091.1,AVESA.00001b.r3.6Cg0000162.1,AVESA.00001b.r3.7Ag0001493.1,AVESA.00001b.r3.2Ag0001713.1,AVESA.00001b.r3.4Dg0001906.1,AVESA.00001b.r3.5Ag000…	6.7e-10
Biological process	nucleic acid metabolic process	GO:0090304	6	0	3.24053	72	25298	82	93365	AVESA.00001b.r3.4Dg0000598.1,AVESA.00001b.r3.7Dg0003306.1,AVESA.00001b.r3.5Cg0003170.1,AVESA.00001b.r3.6Ag0001747.1,AVESA.00001b.r3.3Dg0001346.1,AVESA.00001b.r3.3Ag0001750.1,AVESA.00001b.r3.5Ag0001458.1,AVESA.00001b.r3.7Cg0000048.2,AVESA.00001b.r3.2Cg0002091.1,AVESA.00001b.r3.6Cg0000162.1,AVESA.00001b.r3.7Ag0001493.1,AVESA.00001b.r3.2Ag0001713.1,AVESA.00001b.r3.4Dg0001906.1,AVESA.00001b.r3.5Ag000…	0
Biological process	nucleic acid-templated transcription	GO:0097659	9	3.33e-16	6.80098	72	12054	82	93365	AVESA.00001b.r3.4Dg0000598.1,AVESA.00001b.r3.7Dg0003306.1,AVESA.00001b.r3.5Cg0003170.1,AVESA.00001b.r3.6Ag0001747.1,AVESA.00001b.r3.3Dg0001346.1,AVESA.00001b.r3.3Ag0001750.1,AVESA.00001b.r3.5Ag0001458.1,AVESA.00001b.r3.7Cg0000048.2,AVESA.00001b.r3.2Cg0002091.1,AVESA.00001b.r3.6Cg0000162.1,AVESA.00001b.r3.7Ag0001493.1,AVESA.00001b.r3.2Ag0001713.1,AVESA.00001b.r3.4Dg0001906.1,AVESA.00001b.r3.5Ag000…	1.62e-15
Biological process	nucleobase-containing compound biosynthetic process	GO:0034654	6	0	5.61808	72	14592	82	93365	AVESA.00001b.r3.4Dg0000598.1,AVESA.00001b.r3.7Dg0003306.1,AVESA.00001b.r3.5Cg0003170.1,AVESA.00001b.r3.6Ag0001747.1,AVESA.00001b.r3.3Dg0001346.1,AVESA.00001b.r3.3Ag0001750.1,AVESA.00001b.r3.5Ag0001458.1,AVESA.00001b.r3.7Cg0000048.2,AVESA.00001b.r3.2Cg0002091.1,AVESA.00001b.r3.6Cg0000162.1,AVESA.00001b.r3.7Ag0001493.1,AVESA.00001b.r3.2Ag0001713.1,AVESA.00001b.r3.4Dg0001906.1,AVESA.00001b.r3.5Ag000…	0
Biological process	nucleobase-containing compound metabolic process	GO:0006139	5	0	2.89914	72	28277	82	93365	AVESA.00001b.r3.4Dg0000598.1,AVESA.00001b.r3.7Dg0003306.1,AVESA.00001b.r3.5Cg0003170.1,AVESA.00001b.r3.6Ag0001747.1,AVESA.00001b.r3.3Dg0001346.1,AVESA.00001b.r3.3Ag0001750.1,AVESA.00001b.r3.5Ag0001458.1,AVESA.00001b.r3.7Cg0000048.2,AVESA.00001b.r3.2Cg0002091.1,AVESA.00001b.r3.6Cg0000162.1,AVESA.00001b.r3.7Ag0001493.1,AVESA.00001b.r3.2Ag0001713.1,AVESA.00001b.r3.4Dg0001906.1,AVESA.00001b.r3.5Ag000…	0
Biological process	obsolete multi-organism process	GO:0051704	0	1.11e-16	4.51785	45	11341	82	93365	AVESA.00001b.r3.7Dg0003306.1,AVESA.00001b.r3.3Dg0001346.1,AVESA.00001b.r3.3Ag0001750.1,AVESA.00001b.r3.2Cg0002091.1,AVESA.00001b.r3.5Ag0002465.1,AVESA.00001b.r3.6Cg0000162.1,AVESA.00001b.r3.7Ag0001493.1,AVESA.00001b.r3.5Dg0001996.2,AVESA.00001b.r3.5Ag0002239.3,AVESA.00001b.r3.5Cg0001834.3,AVESA.00001b.r3.5Ag0002242.1,AVESA.00001b.r3.5Dg0001795.2,AVESA.00001b.r3.2Ag0001363.2,AVESA.00001b.r3.1Ag000…	8.29e-16
Biological process	obsolete negative regulation of multi-organism process	GO:0043901	0	2.38e-10	23.1841	9	442	82	93365	AVESA.00001b.r3.4Dg0000598.1,AVESA.00001b.r3.5Ag0001458.1,AVESA.00001b.r3.4Cg0002559.1,AVESA.00001b.r3.5Cg0000866.3,AVESA.00001b.r3.5Dg0001036.1,AVESA.00001b.r3.5Ag0002467.2,AVESA.00001b.r3.2Cg0000377.2,AVESA.00001b.r3.6Ag0002386.2,AVESA.00001b.r3.2Dg0002365.1,	7.06e-10
Biological process	obsolete regulation of multi-organism process	GO:0043900	0	5.03e-08	7.72367	12	1769	82	93365	AVESA.00001b.r3.4Dg0000598.1,AVESA.00001b.r3.5Ag0001458.1,AVESA.00001b.r3.6Cg0000162.1,AVESA.00001b.r3.4Cg0002559.1,AVESA.00001b.r3.7Dg0003006.1,AVESA.00001b.r3.5Cg0000866.3,AVESA.00001b.r3.5Dg0001036.1,AVESA.00001b.r3.5Ag0002467.2,AVESA.00001b.r3.2Cg0000377.2,AVESA.00001b.r3.6Ag0002386.2,AVESA.00001b.r3.2Dg0002365.1,AVESA.00001b.r3.7Dg0002639.1,	1.24e-07
Biological process	organic cyclic compound biosynthetic process	GO:1901362	5	4.44e-16	4.73621	72	17309	82	93365	AVESA.00001b.r3.4Dg0000598.1,AVESA.00001b.r3.7Dg0003306.1,AVESA.00001b.r3.5Cg0003170.1,AVESA.00001b.r3.6Ag0001747.1,AVESA.00001b.r3.3Dg0001346.1,AVESA.00001b.r3.3Ag0001750.1,AVESA.00001b.r3.5Ag0001458.1,AVESA.00001b.r3.7Cg0000048.2,AVESA.00001b.r3.2Cg0002091.1,AVESA.00001b.r3.6Cg0000162.1,AVESA.00001b.r3.7Ag0001493.1,AVESA.00001b.r3.2Ag0001713.1,AVESA.00001b.r3.4Dg0001906.1,AVESA.00001b.r3.5Ag000…	2e-15
Biological process	organic cyclic compound metabolic process	GO:1901360	4	0	2.5472	72	32184	82	93365	AVESA.00001b.r3.4Dg0000598.1,AVESA.00001b.r3.7Dg0003306.1,AVESA.00001b.r3.5Cg0003170.1,AVESA.00001b.r3.6Ag0001747.1,AVESA.00001b.r3.3Dg0001346.1,AVESA.00001b.r3.3Ag0001750.1,AVESA.00001b.r3.5Ag0001458.1,AVESA.00001b.r3.7Cg0000048.2,AVESA.00001b.r3.2Cg0002091.1,AVESA.00001b.r3.6Cg0000162.1,AVESA.00001b.r3.7Ag0001493.1,AVESA.00001b.r3.2Ag0001713.1,AVESA.00001b.r3.4Dg0001906.1,AVESA.00001b.r3.5Ag000…	0
Biological process	organic substance biosynthetic process	GO:1901576	4	0	2.90428	72	28227	82	93365	AVESA.00001b.r3.4Dg0000598.1,AVESA.00001b.r3.7Dg0003306.1,AVESA.00001b.r3.5Cg0003170.1,AVESA.00001b.r3.6Ag0001747.1,AVESA.00001b.r3.3Dg0001346.1,AVESA.00001b.r3.3Ag0001750.1,AVESA.00001b.r3.5Ag0001458.1,AVESA.00001b.r3.7Cg0000048.2,AVESA.00001b.r3.2Cg0002091.1,AVESA.00001b.r3.6Cg0000162.1,AVESA.00001b.r3.7Ag0001493.1,AVESA.00001b.r3.2Ag0001713.1,AVESA.00001b.r3.4Dg0001906.1,AVESA.00001b.r3.5Ag000…	0
Biological process	organic substance metabolic process	GO:0071704	3	1.09e-05	1.31556	72	62315	82	93365	AVESA.00001b.r3.4Dg0000598.1,AVESA.00001b.r3.7Dg0003306.1,AVESA.00001b.r3.5Cg0003170.1,AVESA.00001b.r3.6Ag0001747.1,AVESA.00001b.r3.3Dg0001346.1,AVESA.00001b.r3.3Ag0001750.1,AVESA.00001b.r3.5Ag0001458.1,AVESA.00001b.r3.7Cg0000048.2,AVESA.00001b.r3.2Cg0002091.1,AVESA.00001b.r3.6Cg0000162.1,AVESA.00001b.r3.7Ag0001493.1,AVESA.00001b.r3.2Ag0001713.1,AVESA.00001b.r3.4Dg0001906.1,AVESA.00001b.r3.5Ag000…	2.22e-05
Biological process	pattern specification process	GO:0007389	3	0.000139	5.2958	8	1720	82	93365	AVESA.00001b.r3.2Cg0002091.1,AVESA.00001b.r3.7Ag0001493.1,AVESA.00001b.r3.2Ag0001363.2,AVESA.00001b.r3.5Ag0002750.9,AVESA.00001b.r3.2Dg0001275.1,AVESA.00001b.r3.5Cg0000007.1,AVESA.00001b.r3.5Dg0002271.3,AVESA.00001b.r3.5Cg0002367.1,	0.000246
Biological process	phyllome development	GO:0048827	5	1.64e-09	5.03693	20	4521	82	93365	AVESA.00001b.r3.7Dg0003306.1,AVESA.00001b.r3.3Ag0001750.1,AVESA.00001b.r3.5Ag0002239.3,AVESA.00001b.r3.5Cg0001834.3,AVESA.00001b.r3.5Ag0002242.1,AVESA.00001b.r3.5Dg0001795.2,AVESA.00001b.r3.1Dg0000198.2,AVESA.00001b.r3.5Ag0002236.1,AVESA.00001b.r3.1Ag0000229.6,AVESA.00001b.r3.5Dg0001798.1,AVESA.00001b.r3.5Ag0002237.1,AVESA.00001b.r3.6Ag0000523.1,AVESA.00001b.r3.5Cg0003110.1,AVESA.00001b.r3.5Dg000…	4.65e-09
Biological process	plant organ development	GO:0099402	4	7.11e-05	2.55062	20	8928	82	93365	AVESA.00001b.r3.7Dg0003306.1,AVESA.00001b.r3.3Ag0001750.1,AVESA.00001b.r3.5Ag0002239.3,AVESA.00001b.r3.5Cg0001834.3,AVESA.00001b.r3.5Ag0002242.1,AVESA.00001b.r3.5Dg0001795.2,AVESA.00001b.r3.1Dg0000198.2,AVESA.00001b.r3.5Ag0002236.1,AVESA.00001b.r3.1Ag0000229.6,AVESA.00001b.r3.5Dg0001798.1,AVESA.00001b.r3.5Ag0002237.1,AVESA.00001b.r3.6Ag0000523.1,AVESA.00001b.r3.5Cg0003110.1,AVESA.00001b.r3.5Dg000…	0.000132
Biological process	plant organ senescence	GO:0090693	3	0	14.5694	20	1563	82	93365	AVESA.00001b.r3.7Dg0003306.1,AVESA.00001b.r3.3Ag0001750.1,AVESA.00001b.r3.5Ag0002239.3,AVESA.00001b.r3.5Cg0001834.3,AVESA.00001b.r3.5Ag0002242.1,AVESA.00001b.r3.5Dg0001795.2,AVESA.00001b.r3.1Dg0000198.2,AVESA.00001b.r3.5Ag0002236.1,AVESA.00001b.r3.1Ag0000229.6,AVESA.00001b.r3.5Dg0001798.1,AVESA.00001b.r3.5Ag0002237.1,AVESA.00001b.r3.6Ag0000523.1,AVESA.00001b.r3.5Cg0003110.1,AVESA.00001b.r3.5Dg000…	0
Biological process	pollen development	GO:0009555	6	1.23e-09	6.86419	16	2654	82	93365	AVESA.00001b.r3.7Cg0000048.2,AVESA.00001b.r3.2Cg0002091.1,AVESA.00001b.r3.7Ag0001493.1,AVESA.00001b.r3.2Dg0001878.1,AVESA.00001b.r3.2Ag0001363.2,AVESA.00001b.r3.2Cg0002644.1,AVESA.00001b.r3.2Ag0001949.2,AVESA.00001b.r3.5Ag0002750.9,AVESA.00001b.r3.2Dg0001275.1,AVESA.00001b.r3.5Cg0000007.1,AVESA.00001b.r3.6Dg0000807.1,AVESA.00001b.r3.6Ag0001122.1,AVESA.00001b.r3.6Cg0003107.2,AVESA.00001b.r3.5Dg000…	3.56e-09
Biological process	pollen germination	GO:0009846	3	1.12e-08	19.096	8	477	82	93365	AVESA.00001b.r3.2Cg0002091.1,AVESA.00001b.r3.7Ag0001493.1,AVESA.00001b.r3.2Ag0001363.2,AVESA.00001b.r3.5Ag0002750.9,AVESA.00001b.r3.2Dg0001275.1,AVESA.00001b.r3.5Cg0000007.1,AVESA.00001b.r3.5Dg0002271.3,AVESA.00001b.r3.5Cg0002367.1,	2.91e-08
Biological process	pollination	GO:0009856	3	7.28e-05	5.82031	8	1565	82	93365	AVESA.00001b.r3.2Cg0002091.1,AVESA.00001b.r3.7Ag0001493.1,AVESA.00001b.r3.2Ag0001363.2,AVESA.00001b.r3.5Ag0002750.9,AVESA.00001b.r3.2Dg0001275.1,AVESA.00001b.r3.5Cg0000007.1,AVESA.00001b.r3.5Dg0002271.3,AVESA.00001b.r3.5Cg0002367.1,	0.000134
Biological process	positive regulation of biological process	GO:0048518	4	7.07e-07	2.50627	30	13629	82	93365	AVESA.00001b.r3.7Dg0003306.1,AVESA.00001b.r3.3Dg0001346.1,AVESA.00001b.r3.3Ag0001750.1,AVESA.00001b.r3.5Ag0002239.3,AVESA.00001b.r3.5Cg0001834.3,AVESA.00001b.r3.5Ag0002242.1,AVESA.00001b.r3.5Dg0001795.2,AVESA.00001b.r3.1Ag0000315.4,AVESA.00001b.r3.1Dg0000198.2,AVESA.00001b.r3.5Ag0002236.1,AVESA.00001b.r3.1Ag0000229.6,AVESA.00001b.r3.1Dg0002060.1,AVESA.00001b.r3.3Cg0000877.1,AVESA.00001b.r3.5Dg000…	1.64e-06
Biological process	positive regulation of biosynthetic process	GO:0009891	6	1.87e-12	5.70368	24	4791	82	93365	AVESA.00001b.r3.7Dg0003306.1,AVESA.00001b.r3.3Dg0001346.1,AVESA.00001b.r3.3Ag0001750.1,AVESA.00001b.r3.5Ag0002239.3,AVESA.00001b.r3.5Cg0001834.3,AVESA.00001b.r3.5Ag0002242.1,AVESA.00001b.r3.5Dg0001795.2,AVESA.00001b.r3.5Ag0002236.1,AVESA.00001b.r3.1Dg0002060.1,AVESA.00001b.r3.3Cg0000877.1,AVESA.00001b.r3.5Dg0001798.1,AVESA.00001b.r3.3Cg0002567.2,AVESA.00001b.r3.5Ag0002237.1,AVESA.00001b.r3.3Cg000…	6.29e-12
Biological process	positive regulation of cellular biosynthetic process	GO:0031328	7	1.14e-12	5.83771	24	4681	82	93365	AVESA.00001b.r3.7Dg0003306.1,AVESA.00001b.r3.3Dg0001346.1,AVESA.00001b.r3.3Ag0001750.1,AVESA.00001b.r3.5Ag0002239.3,AVESA.00001b.r3.5Cg0001834.3,AVESA.00001b.r3.5Ag0002242.1,AVESA.00001b.r3.5Dg0001795.2,AVESA.00001b.r3.5Ag0002236.1,AVESA.00001b.r3.1Dg0002060.1,AVESA.00001b.r3.3Cg0000877.1,AVESA.00001b.r3.5Dg0001798.1,AVESA.00001b.r3.3Cg0002567.2,AVESA.00001b.r3.5Ag0002237.1,AVESA.00001b.r3.3Cg000…	4.03e-12
Biological process	positive regulation of cellular metabolic process	GO:0031325	6	1.91e-10	3.99664	27	7692	82	93365	AVESA.00001b.r3.7Dg0003306.1,AVESA.00001b.r3.3Dg0001346.1,AVESA.00001b.r3.3Ag0001750.1,AVESA.00001b.r3.5Ag0002239.3,AVESA.00001b.r3.5Cg0001834.3,AVESA.00001b.r3.5Ag0002242.1,AVESA.00001b.r3.5Dg0001795.2,AVESA.00001b.r3.1Ag0000315.4,AVESA.00001b.r3.5Ag0002236.1,AVESA.00001b.r3.1Dg0002060.1,AVESA.00001b.r3.3Cg0000877.1,AVESA.00001b.r3.5Dg0001798.1,AVESA.00001b.r3.3Cg0002567.2,AVESA.00001b.r3.5Ag000…	5.8e-10
Biological process	positive regulation of cellular process	GO:0048522	5	3.49e-07	2.8093	27	10943	82	93365	AVESA.00001b.r3.7Dg0003306.1,AVESA.00001b.r3.3Dg0001346.1,AVESA.00001b.r3.3Ag0001750.1,AVESA.00001b.r3.5Ag0002239.3,AVESA.00001b.r3.5Cg0001834.3,AVESA.00001b.r3.5Ag0002242.1,AVESA.00001b.r3.5Dg0001795.2,AVESA.00001b.r3.1Ag0000315.4,AVESA.00001b.r3.5Ag0002236.1,AVESA.00001b.r3.1Dg0002060.1,AVESA.00001b.r3.3Cg0000877.1,AVESA.00001b.r3.5Dg0001798.1,AVESA.00001b.r3.3Cg0002567.2,AVESA.00001b.r3.5Ag000…	8.14e-07
Biological process	positive regulation of DNA-templated transcription	GO:0045893	11	2.21e-14	7.01575	24	3895	82	93365	AVESA.00001b.r3.7Dg0003306.1,AVESA.00001b.r3.3Dg0001346.1,AVESA.00001b.r3.3Ag0001750.1,AVESA.00001b.r3.5Ag0002239.3,AVESA.00001b.r3.5Cg0001834.3,AVESA.00001b.r3.5Ag0002242.1,AVESA.00001b.r3.5Dg0001795.2,AVESA.00001b.r3.5Ag0002236.1,AVESA.00001b.r3.1Dg0002060.1,AVESA.00001b.r3.3Cg0000877.1,AVESA.00001b.r3.5Dg0001798.1,AVESA.00001b.r3.3Cg0002567.2,AVESA.00001b.r3.5Ag0002237.1,AVESA.00001b.r3.3Cg000…	8.78e-14
Biological process	positive regulation of gene expression	GO:0010628	7	1.59e-12	5.74807	24	4754	82	93365	AVESA.00001b.r3.7Dg0003306.1,AVESA.00001b.r3.3Dg0001346.1,AVESA.00001b.r3.3Ag0001750.1,AVESA.00001b.r3.5Ag0002239.3,AVESA.00001b.r3.5Cg0001834.3,AVESA.00001b.r3.5Ag0002242.1,AVESA.00001b.r3.5Dg0001795.2,AVESA.00001b.r3.5Ag0002236.1,AVESA.00001b.r3.1Dg0002060.1,AVESA.00001b.r3.3Cg0000877.1,AVESA.00001b.r3.5Dg0001798.1,AVESA.00001b.r3.3Cg0002567.2,AVESA.00001b.r3.5Ag0002237.1,AVESA.00001b.r3.3Cg000…	5.4e-12
Biological process	positive regulation of macromolecule biosynthetic process	GO:0010557	7	3.48e-13	6.17405	24	4426	82	93365	AVESA.00001b.r3.7Dg0003306.1,AVESA.00001b.r3.3Dg0001346.1,AVESA.00001b.r3.3Ag0001750.1,AVESA.00001b.r3.5Ag0002239.3,AVESA.00001b.r3.5Cg0001834.3,AVESA.00001b.r3.5Ag0002242.1,AVESA.00001b.r3.5Dg0001795.2,AVESA.00001b.r3.5Ag0002236.1,AVESA.00001b.r3.1Dg0002060.1,AVESA.00001b.r3.3Cg0000877.1,AVESA.00001b.r3.5Dg0001798.1,AVESA.00001b.r3.3Cg0002567.2,AVESA.00001b.r3.5Ag0002237.1,AVESA.00001b.r3.3Cg000…	1.27e-12
Biological process	positive regulation of macromolecule metabolic process	GO:0010604	6	1.69e-08	3.63479	24	7518	82	93365	AVESA.00001b.r3.7Dg0003306.1,AVESA.00001b.r3.3Dg0001346.1,AVESA.00001b.r3.3Ag0001750.1,AVESA.00001b.r3.5Ag0002239.3,AVESA.00001b.r3.5Cg0001834.3,AVESA.00001b.r3.5Ag0002242.1,AVESA.00001b.r3.5Dg0001795.2,AVESA.00001b.r3.5Ag0002236.1,AVESA.00001b.r3.1Dg0002060.1,AVESA.00001b.r3.3Cg0000877.1,AVESA.00001b.r3.5Dg0001798.1,AVESA.00001b.r3.3Cg0002567.2,AVESA.00001b.r3.5Ag0002237.1,AVESA.00001b.r3.3Cg000…	4.32e-08
Biological process	positive regulation of metabolic process	GO:0009893	5	1.2e-09	3.67773	27	8359	82	93365	AVESA.00001b.r3.7Dg0003306.1,AVESA.00001b.r3.3Dg0001346.1,AVESA.00001b.r3.3Ag0001750.1,AVESA.00001b.r3.5Ag0002239.3,AVESA.00001b.r3.5Cg0001834.3,AVESA.00001b.r3.5Ag0002242.1,AVESA.00001b.r3.5Dg0001795.2,AVESA.00001b.r3.1Ag0000315.4,AVESA.00001b.r3.5Ag0002236.1,AVESA.00001b.r3.1Dg0002060.1,AVESA.00001b.r3.3Cg0000877.1,AVESA.00001b.r3.5Dg0001798.1,AVESA.00001b.r3.3Cg0002567.2,AVESA.00001b.r3.5Ag000…	3.51e-09
Biological process	positive regulation of nitrogen compound metabolic process	GO:0051173	6	2.32e-09	4.02509	24	6789	82	93365	AVESA.00001b.r3.7Dg0003306.1,AVESA.00001b.r3.3Dg0001346.1,AVESA.00001b.r3.3Ag0001750.1,AVESA.00001b.r3.5Ag0002239.3,AVESA.00001b.r3.5Cg0001834.3,AVESA.00001b.r3.5Ag0002242.1,AVESA.00001b.r3.5Dg0001795.2,AVESA.00001b.r3.5Ag0002236.1,AVESA.00001b.r3.1Dg0002060.1,AVESA.00001b.r3.3Cg0000877.1,AVESA.00001b.r3.5Dg0001798.1,AVESA.00001b.r3.3Cg0002567.2,AVESA.00001b.r3.5Ag0002237.1,AVESA.00001b.r3.3Cg000…	6.34e-09
Biological process	positive regulation of nucleic acid-templated transcription	GO:1903508	10	5.8e-14	6.71244	24	4071	82	93365	AVESA.00001b.r3.7Dg0003306.1,AVESA.00001b.r3.3Dg0001346.1,AVESA.00001b.r3.3Ag0001750.1,AVESA.00001b.r3.5Ag0002239.3,AVESA.00001b.r3.5Cg0001834.3,AVESA.00001b.r3.5Ag0002242.1,AVESA.00001b.r3.5Dg0001795.2,AVESA.00001b.r3.5Ag0002236.1,AVESA.00001b.r3.1Dg0002060.1,AVESA.00001b.r3.3Cg0000877.1,AVESA.00001b.r3.5Dg0001798.1,AVESA.00001b.r3.3Cg0002567.2,AVESA.00001b.r3.5Ag0002237.1,AVESA.00001b.r3.3Cg000…	2.22e-13
Biological process	positive regulation of nucleobase-containing compound metabolic process	GO:0045935	7	4.49e-12	5.47074	24	4995	82	93365	AVESA.00001b.r3.7Dg0003306.1,AVESA.00001b.r3.3Dg0001346.1,AVESA.00001b.r3.3Ag0001750.1,AVESA.00001b.r3.5Ag0002239.3,AVESA.00001b.r3.5Cg0001834.3,AVESA.00001b.r3.5Ag0002242.1,AVESA.00001b.r3.5Dg0001795.2,AVESA.00001b.r3.5Ag0002236.1,AVESA.00001b.r3.1Dg0002060.1,AVESA.00001b.r3.3Cg0000877.1,AVESA.00001b.r3.5Dg0001798.1,AVESA.00001b.r3.3Cg0002567.2,AVESA.00001b.r3.5Ag0002237.1,AVESA.00001b.r3.3Cg000…	1.46e-11
Biological process	positive regulation of response to salt stress	GO:1901002	8	4.28e-06	21.2425	5	268	82	93365	AVESA.00001b.r3.3Dg0001346.1,AVESA.00001b.r3.1Dg0002060.1,AVESA.00001b.r3.3Cg0000877.1,AVESA.00001b.r3.3Cg0002027.1,AVESA.00001b.r3.3Ag0001795.1,	9.09e-06
Biological process	positive regulation of response to stimulus	GO:0048584	5	0.00994831	2.68379	8	3394	82	93365	AVESA.00001b.r3.3Dg0001346.1,AVESA.00001b.r3.1Dg0000198.2,AVESA.00001b.r3.1Ag0000229.6,AVESA.00001b.r3.1Dg0002060.1,AVESA.00001b.r3.3Cg0000877.1,AVESA.00001b.r3.3Cg0002027.1,AVESA.00001b.r3.3Ag0001795.1,AVESA.00001b.r3.1Cg0000648.1,	0.0139641
Biological process	positive regulation of RNA biosynthetic process	GO:1902680	9	5.8e-14	6.71244	24	4071	82	93365	AVESA.00001b.r3.7Dg0003306.1,AVESA.00001b.r3.3Dg0001346.1,AVESA.00001b.r3.3Ag0001750.1,AVESA.00001b.r3.5Ag0002239.3,AVESA.00001b.r3.5Cg0001834.3,AVESA.00001b.r3.5Ag0002242.1,AVESA.00001b.r3.5Dg0001795.2,AVESA.00001b.r3.5Ag0002236.1,AVESA.00001b.r3.1Dg0002060.1,AVESA.00001b.r3.3Cg0000877.1,AVESA.00001b.r3.5Dg0001798.1,AVESA.00001b.r3.3Cg0002567.2,AVESA.00001b.r3.5Ag0002237.1,AVESA.00001b.r3.3Cg000…	2.22e-13
Biological process	positive regulation of RNA metabolic process	GO:0051254	8	1.41e-12	5.78091	24	4727	82	93365	AVESA.00001b.r3.7Dg0003306.1,AVESA.00001b.r3.3Dg0001346.1,AVESA.00001b.r3.3Ag0001750.1,AVESA.00001b.r3.5Ag0002239.3,AVESA.00001b.r3.5Cg0001834.3,AVESA.00001b.r3.5Ag0002242.1,AVESA.00001b.r3.5Dg0001795.2,AVESA.00001b.r3.5Ag0002236.1,AVESA.00001b.r3.1Dg0002060.1,AVESA.00001b.r3.3Cg0000877.1,AVESA.00001b.r3.5Dg0001798.1,AVESA.00001b.r3.3Cg0002567.2,AVESA.00001b.r3.5Ag0002237.1,AVESA.00001b.r3.3Cg000…	4.9e-12
Biological process	post-embryonic development	GO:0009791	3	0.00301645	1.86524	21	12819	82	93365	AVESA.00001b.r3.3Dg0001346.1,AVESA.00001b.r3.7Cg0000048.2,AVESA.00001b.r3.2Cg0002091.1,AVESA.00001b.r3.7Ag0001493.1,AVESA.00001b.r3.2Dg0001878.1,AVESA.00001b.r3.2Ag0001363.2,AVESA.00001b.r3.2Cg0002644.1,AVESA.00001b.r3.2Ag0001949.2,AVESA.00001b.r3.1Dg0002060.1,AVESA.00001b.r3.5Ag0002750.9,AVESA.00001b.r3.2Dg0001275.1,AVESA.00001b.r3.3Cg0000877.1,AVESA.00001b.r3.5Cg0000007.1,AVESA.00001b.r3.6Dg000…	0.00480748
Biological process	primary metabolic process	GO:0044238	3	1.71e-07	1.41911	72	57768	82	93365	AVESA.00001b.r3.4Dg0000598.1,AVESA.00001b.r3.7Dg0003306.1,AVESA.00001b.r3.5Cg0003170.1,AVESA.00001b.r3.6Ag0001747.1,AVESA.00001b.r3.3Dg0001346.1,AVESA.00001b.r3.3Ag0001750.1,AVESA.00001b.r3.5Ag0001458.1,AVESA.00001b.r3.7Cg0000048.2,AVESA.00001b.r3.2Cg0002091.1,AVESA.00001b.r3.6Cg0000162.1,AVESA.00001b.r3.7Ag0001493.1,AVESA.00001b.r3.2Ag0001713.1,AVESA.00001b.r3.4Dg0001906.1,AVESA.00001b.r3.5Ag000…	4.01e-07
Biological process	regulation of biological process	GO:0050789	3	0	2.291	76	37771	82	93365	AVESA.00001b.r3.4Dg0000598.1,AVESA.00001b.r3.7Dg0003306.1,AVESA.00001b.r3.5Cg0003170.1,AVESA.00001b.r3.6Ag0001747.1,AVESA.00001b.r3.3Dg0001346.1,AVESA.00001b.r3.3Ag0001750.1,AVESA.00001b.r3.5Ag0001458.1,AVESA.00001b.r3.7Cg0000048.2,AVESA.00001b.r3.2Cg0002091.1,AVESA.00001b.r3.6Cg0000162.1,AVESA.00001b.r3.7Ag0001493.1,AVESA.00001b.r3.2Ag0001713.1,AVESA.00001b.r3.4Dg0001906.1,AVESA.00001b.r3.5Ag000…	0
Biological process	regulation of biosynthetic process	GO:0009889	5	5.55e-16	5.70805	72	14362	82	93365	AVESA.00001b.r3.4Dg0000598.1,AVESA.00001b.r3.7Dg0003306.1,AVESA.00001b.r3.5Cg0003170.1,AVESA.00001b.r3.6Ag0001747.1,AVESA.00001b.r3.3Dg0001346.1,AVESA.00001b.r3.3Ag0001750.1,AVESA.00001b.r3.5Ag0001458.1,AVESA.00001b.r3.7Cg0000048.2,AVESA.00001b.r3.2Cg0002091.1,AVESA.00001b.r3.6Cg0000162.1,AVESA.00001b.r3.7Ag0001493.1,AVESA.00001b.r3.2Ag0001713.1,AVESA.00001b.r3.4Dg0001906.1,AVESA.00001b.r3.5Ag000…	2.39e-15
Biological process	regulation of cell differentiation	GO:0045595	5	0.00864771	3.98111	5	1430	82	93365	AVESA.00001b.r3.3Dg0001346.1,AVESA.00001b.r3.1Dg0002060.1,AVESA.00001b.r3.3Cg0000877.1,AVESA.00001b.r3.3Cg0002027.1,AVESA.00001b.r3.3Ag0001795.1,	0.0126009
Biological process	regulation of cell fate commitment	GO:0010453	5	9.89e-09	72.0631	5	79	82	93365	AVESA.00001b.r3.3Dg0001346.1,AVESA.00001b.r3.1Dg0002060.1,AVESA.00001b.r3.3Cg0000877.1,AVESA.00001b.r3.3Cg0002027.1,AVESA.00001b.r3.3Ag0001795.1,	2.59e-08
Biological process	regulation of cell fate specification	GO:0042659	6	1.7e-10	158.139	5	36	82	93365	AVESA.00001b.r3.3Dg0001346.1,AVESA.00001b.r3.1Dg0002060.1,AVESA.00001b.r3.3Cg0000877.1,AVESA.00001b.r3.3Cg0002027.1,AVESA.00001b.r3.3Ag0001795.1,	5.21e-10
Biological process	regulation of cellular biosynthetic process	GO:0031326	6	3.33e-16	5.81577	72	14096	82	93365	AVESA.00001b.r3.4Dg0000598.1,AVESA.00001b.r3.7Dg0003306.1,AVESA.00001b.r3.5Cg0003170.1,AVESA.00001b.r3.6Ag0001747.1,AVESA.00001b.r3.3Dg0001346.1,AVESA.00001b.r3.3Ag0001750.1,AVESA.00001b.r3.5Ag0001458.1,AVESA.00001b.r3.7Cg0000048.2,AVESA.00001b.r3.2Cg0002091.1,AVESA.00001b.r3.6Cg0000162.1,AVESA.00001b.r3.7Ag0001493.1,AVESA.00001b.r3.2Ag0001713.1,AVESA.00001b.r3.4Dg0001906.1,AVESA.00001b.r3.5Ag000…	1.62e-15
Biological process	regulation of cellular macromolecule biosynthetic process	GO:2000112	7	0	6.29059	72	13032	82	93365	AVESA.00001b.r3.4Dg0000598.1,AVESA.00001b.r3.7Dg0003306.1,AVESA.00001b.r3.5Cg0003170.1,AVESA.00001b.r3.6Ag0001747.1,AVESA.00001b.r3.3Dg0001346.1,AVESA.00001b.r3.3Ag0001750.1,AVESA.00001b.r3.5Ag0001458.1,AVESA.00001b.r3.7Cg0000048.2,AVESA.00001b.r3.2Cg0002091.1,AVESA.00001b.r3.6Cg0000162.1,AVESA.00001b.r3.7Ag0001493.1,AVESA.00001b.r3.2Ag0001713.1,AVESA.00001b.r3.4Dg0001906.1,AVESA.00001b.r3.5Ag000…	0
Biological process	regulation of cellular metabolic process	GO:0031323	5	0	4.24256	72	19323	82	93365	AVESA.00001b.r3.4Dg0000598.1,AVESA.00001b.r3.7Dg0003306.1,AVESA.00001b.r3.5Cg0003170.1,AVESA.00001b.r3.6Ag0001747.1,AVESA.00001b.r3.3Dg0001346.1,AVESA.00001b.r3.3Ag0001750.1,AVESA.00001b.r3.5Ag0001458.1,AVESA.00001b.r3.7Cg0000048.2,AVESA.00001b.r3.2Cg0002091.1,AVESA.00001b.r3.6Cg0000162.1,AVESA.00001b.r3.7Ag0001493.1,AVESA.00001b.r3.2Ag0001713.1,AVESA.00001b.r3.4Dg0001906.1,AVESA.00001b.r3.5Ag000…	0
Biological process	regulation of cellular process	GO:0050794	4	2.22e-16	2.51932	75	33896	82	93365	AVESA.00001b.r3.4Dg0000598.1,AVESA.00001b.r3.7Dg0003306.1,AVESA.00001b.r3.5Cg0003170.1,AVESA.00001b.r3.6Ag0001747.1,AVESA.00001b.r3.3Dg0001346.1,AVESA.00001b.r3.3Ag0001750.1,AVESA.00001b.r3.5Ag0001458.1,AVESA.00001b.r3.7Cg0000048.2,AVESA.00001b.r3.2Cg0002091.1,AVESA.00001b.r3.6Cg0000162.1,AVESA.00001b.r3.7Ag0001493.1,AVESA.00001b.r3.2Ag0001713.1,AVESA.00001b.r3.4Dg0001906.1,AVESA.00001b.r3.5Ag000…	1.15e-15
Biological process	regulation of defense response	GO:0031347	6	0	11.9205	31	2961	82	93365	AVESA.00001b.r3.4Dg0000598.1,AVESA.00001b.r3.7Dg0003306.1,AVESA.00001b.r3.3Ag0001750.1,AVESA.00001b.r3.5Ag0001458.1,AVESA.00001b.r3.6Cg0000162.1,AVESA.00001b.r3.5Ag0002239.3,AVESA.00001b.r3.5Cg0001834.3,AVESA.00001b.r3.5Ag0002242.1,AVESA.00001b.r3.5Dg0001795.2,AVESA.00001b.r3.4Cg0002559.1,AVESA.00001b.r3.1Dg0000198.2,AVESA.00001b.r3.5Ag0002236.1,AVESA.00001b.r3.1Ag0000229.6,AVESA.00001b.r3.7Dg000…	0
Biological process	regulation of defense response to bacterium	GO:1900424	7	1.02e-09	19.631	9	522	82	93365	AVESA.00001b.r3.4Dg0000598.1,AVESA.00001b.r3.5Ag0001458.1,AVESA.00001b.r3.4Cg0002559.1,AVESA.00001b.r3.5Cg0000866.3,AVESA.00001b.r3.5Dg0001036.1,AVESA.00001b.r3.5Ag0002467.2,AVESA.00001b.r3.2Cg0000377.2,AVESA.00001b.r3.6Ag0002386.2,AVESA.00001b.r3.2Dg0002365.1,	2.99e-09
Biological process	regulation of defense response to fungus	GO:1900150	7	2.97e-13	27.8324	11	450	82	93365	AVESA.00001b.r3.4Dg0000598.1,AVESA.00001b.r3.5Ag0001458.1,AVESA.00001b.r3.6Cg0000162.1,AVESA.00001b.r3.4Cg0002559.1,AVESA.00001b.r3.7Dg0003006.1,AVESA.00001b.r3.5Cg0000866.3,AVESA.00001b.r3.5Dg0001036.1,AVESA.00001b.r3.2Cg0000377.2,AVESA.00001b.r3.6Ag0002386.2,AVESA.00001b.r3.2Dg0002365.1,AVESA.00001b.r3.7Dg0002639.1,	1.09e-12
Biological process	regulation of DNA-templated transcription	GO:0006355	10	1.11e-16	7.22537	72	11346	82	93365	AVESA.00001b.r3.4Dg0000598.1,AVESA.00001b.r3.7Dg0003306.1,AVESA.00001b.r3.5Cg0003170.1,AVESA.00001b.r3.6Ag0001747.1,AVESA.00001b.r3.3Dg0001346.1,AVESA.00001b.r3.3Ag0001750.1,AVESA.00001b.r3.5Ag0001458.1,AVESA.00001b.r3.7Cg0000048.2,AVESA.00001b.r3.2Cg0002091.1,AVESA.00001b.r3.6Cg0000162.1,AVESA.00001b.r3.7Ag0001493.1,AVESA.00001b.r3.2Ag0001713.1,AVESA.00001b.r3.4Dg0001906.1,AVESA.00001b.r3.5Ag000…	8.29e-16
Biological process	regulation of gene expression	GO:0010468	6	1.11e-16	5.05295	72	16224	82	93365	AVESA.00001b.r3.4Dg0000598.1,AVESA.00001b.r3.7Dg0003306.1,AVESA.00001b.r3.5Cg0003170.1,AVESA.00001b.r3.6Ag0001747.1,AVESA.00001b.r3.3Dg0001346.1,AVESA.00001b.r3.3Ag0001750.1,AVESA.00001b.r3.5Ag0001458.1,AVESA.00001b.r3.7Cg0000048.2,AVESA.00001b.r3.2Cg0002091.1,AVESA.00001b.r3.6Cg0000162.1,AVESA.00001b.r3.7Ag0001493.1,AVESA.00001b.r3.2Ag0001713.1,AVESA.00001b.r3.4Dg0001906.1,AVESA.00001b.r3.5Ag000…	8.29e-16
Biological process	regulation of gibberellic acid mediated signaling pathway	GO:0009937	7	1.41e-07	25.8772	6	264	82	93365	AVESA.00001b.r3.2Dg0003425.2,AVESA.00001b.r3.3Cg0002567.2,AVESA.00001b.r3.2Cg0001569.1,AVESA.00001b.r3.3Dg0001857.2,AVESA.00001b.r3.2Ag0000859.1,AVESA.00001b.r3.4Ag0002737.3,	3.38e-07
Biological process	regulation of immune response	GO:0050776	5	0.00688542	3.56741	6	1915	82	93365	AVESA.00001b.r3.6Cg0000162.1,AVESA.00001b.r3.1Dg0000198.2,AVESA.00001b.r3.1Ag0000229.6,AVESA.00001b.r3.7Dg0003006.1,AVESA.00001b.r3.1Cg0000648.1,AVESA.00001b.r3.7Dg0002639.1,	0.010081
Biological process	regulation of immune system process	GO:0002682	4	0.00897017	3.37029	6	2027	82	93365	AVESA.00001b.r3.6Cg0000162.1,AVESA.00001b.r3.1Dg0000198.2,AVESA.00001b.r3.1Ag0000229.6,AVESA.00001b.r3.7Dg0003006.1,AVESA.00001b.r3.1Cg0000648.1,AVESA.00001b.r3.7Dg0002639.1,	0.0128867
Biological process	regulation of innate immune response	GO:0045088	7	0.00271426	4.32927	6	1578	82	93365	AVESA.00001b.r3.6Cg0000162.1,AVESA.00001b.r3.1Dg0000198.2,AVESA.00001b.r3.1Ag0000229.6,AVESA.00001b.r3.7Dg0003006.1,AVESA.00001b.r3.1Cg0000648.1,AVESA.00001b.r3.7Dg0002639.1,	0.00434851
Biological process	regulation of macromolecule biosynthetic process	GO:0010556	6	0	6.13799	72	13356	82	93365	AVESA.00001b.r3.4Dg0000598.1,AVESA.00001b.r3.7Dg0003306.1,AVESA.00001b.r3.5Cg0003170.1,AVESA.00001b.r3.6Ag0001747.1,AVESA.00001b.r3.3Dg0001346.1,AVESA.00001b.r3.3Ag0001750.1,AVESA.00001b.r3.5Ag0001458.1,AVESA.00001b.r3.7Cg0000048.2,AVESA.00001b.r3.2Cg0002091.1,AVESA.00001b.r3.6Cg0000162.1,AVESA.00001b.r3.7Ag0001493.1,AVESA.00001b.r3.2Ag0001713.1,AVESA.00001b.r3.4Dg0001906.1,AVESA.00001b.r3.5Ag000…	0
Biological process	regulation of macromolecule metabolic process	GO:0060255	5	0	4.14496	72	19778	82	93365	AVESA.00001b.r3.4Dg0000598.1,AVESA.00001b.r3.7Dg0003306.1,AVESA.00001b.r3.5Cg0003170.1,AVESA.00001b.r3.6Ag0001747.1,AVESA.00001b.r3.3Dg0001346.1,AVESA.00001b.r3.3Ag0001750.1,AVESA.00001b.r3.5Ag0001458.1,AVESA.00001b.r3.7Cg0000048.2,AVESA.00001b.r3.2Cg0002091.1,AVESA.00001b.r3.6Cg0000162.1,AVESA.00001b.r3.7Ag0001493.1,AVESA.00001b.r3.2Ag0001713.1,AVESA.00001b.r3.4Dg0001906.1,AVESA.00001b.r3.5Ag000…	0
Biological process	regulation of metabolic process	GO:0019222	4	0	3.69808	72	22168	82	93365	AVESA.00001b.r3.4Dg0000598.1,AVESA.00001b.r3.7Dg0003306.1,AVESA.00001b.r3.5Cg0003170.1,AVESA.00001b.r3.6Ag0001747.1,AVESA.00001b.r3.3Dg0001346.1,AVESA.00001b.r3.3Ag0001750.1,AVESA.00001b.r3.5Ag0001458.1,AVESA.00001b.r3.7Cg0000048.2,AVESA.00001b.r3.2Cg0002091.1,AVESA.00001b.r3.6Cg0000162.1,AVESA.00001b.r3.7Ag0001493.1,AVESA.00001b.r3.2Ag0001713.1,AVESA.00001b.r3.4Dg0001906.1,AVESA.00001b.r3.5Ag000…	0
Biological process	regulation of nitrogen compound metabolic process	GO:0051171	5	4.44e-16	4.72583	72	17347	82	93365	AVESA.00001b.r3.4Dg0000598.1,AVESA.00001b.r3.7Dg0003306.1,AVESA.00001b.r3.5Cg0003170.1,AVESA.00001b.r3.6Ag0001747.1,AVESA.00001b.r3.3Dg0001346.1,AVESA.00001b.r3.3Ag0001750.1,AVESA.00001b.r3.5Ag0001458.1,AVESA.00001b.r3.7Cg0000048.2,AVESA.00001b.r3.2Cg0002091.1,AVESA.00001b.r3.6Cg0000162.1,AVESA.00001b.r3.7Ag0001493.1,AVESA.00001b.r3.2Ag0001713.1,AVESA.00001b.r3.4Dg0001906.1,AVESA.00001b.r3.5Ag000…	2e-15
Biological process	regulation of nucleic acid-templated transcription	GO:1903506	9	5.55e-16	7.06594	72	11602	82	93365	AVESA.00001b.r3.4Dg0000598.1,AVESA.00001b.r3.7Dg0003306.1,AVESA.00001b.r3.5Cg0003170.1,AVESA.00001b.r3.6Ag0001747.1,AVESA.00001b.r3.3Dg0001346.1,AVESA.00001b.r3.3Ag0001750.1,AVESA.00001b.r3.5Ag0001458.1,AVESA.00001b.r3.7Cg0000048.2,AVESA.00001b.r3.2Cg0002091.1,AVESA.00001b.r3.6Cg0000162.1,AVESA.00001b.r3.7Ag0001493.1,AVESA.00001b.r3.2Ag0001713.1,AVESA.00001b.r3.4Dg0001906.1,AVESA.00001b.r3.5Ag000…	2.39e-15
Biological process	regulation of nucleobase-containing compound metabolic process	GO:0019219	6	0	5.84687	72	14021	82	93365	AVESA.00001b.r3.4Dg0000598.1,AVESA.00001b.r3.7Dg0003306.1,AVESA.00001b.r3.5Cg0003170.1,AVESA.00001b.r3.6Ag0001747.1,AVESA.00001b.r3.3Dg0001346.1,AVESA.00001b.r3.3Ag0001750.1,AVESA.00001b.r3.5Ag0001458.1,AVESA.00001b.r3.7Cg0000048.2,AVESA.00001b.r3.2Cg0002091.1,AVESA.00001b.r3.6Cg0000162.1,AVESA.00001b.r3.7Ag0001493.1,AVESA.00001b.r3.2Ag0001713.1,AVESA.00001b.r3.4Dg0001906.1,AVESA.00001b.r3.5Ag000…	0
Biological process	regulation of primary metabolic process	GO:0080090	5	1.11e-16	4.63446	72	17689	82	93365	AVESA.00001b.r3.4Dg0000598.1,AVESA.00001b.r3.7Dg0003306.1,AVESA.00001b.r3.5Cg0003170.1,AVESA.00001b.r3.6Ag0001747.1,AVESA.00001b.r3.3Dg0001346.1,AVESA.00001b.r3.3Ag0001750.1,AVESA.00001b.r3.5Ag0001458.1,AVESA.00001b.r3.7Cg0000048.2,AVESA.00001b.r3.2Cg0002091.1,AVESA.00001b.r3.6Cg0000162.1,AVESA.00001b.r3.7Ag0001493.1,AVESA.00001b.r3.2Ag0001713.1,AVESA.00001b.r3.4Dg0001906.1,AVESA.00001b.r3.5Ag000…	8.29e-16
Biological process	regulation of response to biotic stimulus	GO:0002831	5	1.74e-09	7.34895	15	2324	82	93365	AVESA.00001b.r3.4Dg0000598.1,AVESA.00001b.r3.5Ag0001458.1,AVESA.00001b.r3.6Cg0000162.1,AVESA.00001b.r3.4Cg0002559.1,AVESA.00001b.r3.1Dg0000198.2,AVESA.00001b.r3.1Ag0000229.6,AVESA.00001b.r3.7Dg0003006.1,AVESA.00001b.r3.5Cg0000866.3,AVESA.00001b.r3.5Dg0001036.1,AVESA.00001b.r3.5Ag0002467.2,AVESA.00001b.r3.2Cg0000377.2,AVESA.00001b.r3.1Cg0000648.1,AVESA.00001b.r3.6Ag0002386.2,AVESA.00001b.r3.2Dg000…	4.87e-09
Biological process	regulation of response to external stimulus	GO:0032101	5	9.14e-09	6.48897	15	2632	82	93365	AVESA.00001b.r3.4Dg0000598.1,AVESA.00001b.r3.5Ag0001458.1,AVESA.00001b.r3.6Cg0000162.1,AVESA.00001b.r3.4Cg0002559.1,AVESA.00001b.r3.1Dg0000198.2,AVESA.00001b.r3.1Ag0000229.6,AVESA.00001b.r3.7Dg0003006.1,AVESA.00001b.r3.5Cg0000866.3,AVESA.00001b.r3.5Dg0001036.1,AVESA.00001b.r3.5Ag0002467.2,AVESA.00001b.r3.2Cg0000377.2,AVESA.00001b.r3.1Cg0000648.1,AVESA.00001b.r3.6Ag0002386.2,AVESA.00001b.r3.2Dg000…	2.41e-08
Biological process	regulation of response to osmotic stress	GO:0047484	6	6.8e-05	11.91	5	478	82	93365	AVESA.00001b.r3.3Dg0001346.1,AVESA.00001b.r3.1Dg0002060.1,AVESA.00001b.r3.3Cg0000877.1,AVESA.00001b.r3.3Cg0002027.1,AVESA.00001b.r3.3Ag0001795.1,	0.000127
Biological process	regulation of response to salt stress	GO:1901000	7	1.77e-05	15.8139	5	360	82	93365	AVESA.00001b.r3.3Dg0001346.1,AVESA.00001b.r3.1Dg0002060.1,AVESA.00001b.r3.3Cg0000877.1,AVESA.00001b.r3.3Cg0002027.1,AVESA.00001b.r3.3Ag0001795.1,	3.52e-05
Biological process	regulation of response to stimulus	GO:0048583	4	0	5.32114	42	8987	82	93365	AVESA.00001b.r3.4Dg0000598.1,AVESA.00001b.r3.7Dg0003306.1,AVESA.00001b.r3.3Dg0001346.1,AVESA.00001b.r3.3Ag0001750.1,AVESA.00001b.r3.5Ag0001458.1,AVESA.00001b.r3.6Cg0000162.1,AVESA.00001b.r3.5Ag0002239.3,AVESA.00001b.r3.5Cg0001834.3,AVESA.00001b.r3.5Ag0002242.1,AVESA.00001b.r3.5Dg0001795.2,AVESA.00001b.r3.4Cg0002559.1,AVESA.00001b.r3.1Dg0000198.2,AVESA.00001b.r3.5Ag0002236.1,AVESA.00001b.r3.1Ag000…	0
Biological process	regulation of response to stress	GO:0080134	5	1.11e-16	8.96141	36	4574	82	93365	AVESA.00001b.r3.4Dg0000598.1,AVESA.00001b.r3.7Dg0003306.1,AVESA.00001b.r3.3Dg0001346.1,AVESA.00001b.r3.3Ag0001750.1,AVESA.00001b.r3.5Ag0001458.1,AVESA.00001b.r3.6Cg0000162.1,AVESA.00001b.r3.5Ag0002239.3,AVESA.00001b.r3.5Cg0001834.3,AVESA.00001b.r3.5Ag0002242.1,AVESA.00001b.r3.5Dg0001795.2,AVESA.00001b.r3.4Cg0002559.1,AVESA.00001b.r3.1Dg0000198.2,AVESA.00001b.r3.5Ag0002236.1,AVESA.00001b.r3.1Ag000…	8.29e-16
Biological process	regulation of RNA biosynthetic process	GO:2001141	8	5.55e-16	7.06594	72	11602	82	93365	AVESA.00001b.r3.4Dg0000598.1,AVESA.00001b.r3.7Dg0003306.1,AVESA.00001b.r3.5Cg0003170.1,AVESA.00001b.r3.6Ag0001747.1,AVESA.00001b.r3.3Dg0001346.1,AVESA.00001b.r3.3Ag0001750.1,AVESA.00001b.r3.5Ag0001458.1,AVESA.00001b.r3.7Cg0000048.2,AVESA.00001b.r3.2Cg0002091.1,AVESA.00001b.r3.6Cg0000162.1,AVESA.00001b.r3.7Ag0001493.1,AVESA.00001b.r3.2Ag0001713.1,AVESA.00001b.r3.4Dg0001906.1,AVESA.00001b.r3.5Ag000…	2.39e-15
Biological process	regulation of RNA metabolic process	GO:0051252	7	1.11e-16	6.29011	72	13033	82	93365	AVESA.00001b.r3.4Dg0000598.1,AVESA.00001b.r3.7Dg0003306.1,AVESA.00001b.r3.5Cg0003170.1,AVESA.00001b.r3.6Ag0001747.1,AVESA.00001b.r3.3Dg0001346.1,AVESA.00001b.r3.3Ag0001750.1,AVESA.00001b.r3.5Ag0001458.1,AVESA.00001b.r3.7Cg0000048.2,AVESA.00001b.r3.2Cg0002091.1,AVESA.00001b.r3.6Cg0000162.1,AVESA.00001b.r3.7Ag0001493.1,AVESA.00001b.r3.2Ag0001713.1,AVESA.00001b.r3.4Dg0001906.1,AVESA.00001b.r3.5Ag000…	8.29e-16
Biological process	reproduction	GO:0000003	2	0.00416103	1.81581	21	13168	82	93365	AVESA.00001b.r3.3Dg0001346.1,AVESA.00001b.r3.7Cg0000048.2,AVESA.00001b.r3.2Cg0002091.1,AVESA.00001b.r3.7Ag0001493.1,AVESA.00001b.r3.2Dg0001878.1,AVESA.00001b.r3.2Ag0001363.2,AVESA.00001b.r3.2Cg0002644.1,AVESA.00001b.r3.2Ag0001949.2,AVESA.00001b.r3.1Dg0002060.1,AVESA.00001b.r3.5Ag0002750.9,AVESA.00001b.r3.2Dg0001275.1,AVESA.00001b.r3.3Cg0000877.1,AVESA.00001b.r3.5Cg0000007.1,AVESA.00001b.r3.6Dg000…	0.00639837
Biological process	reproductive process	GO:0022414	2	0.00384954	1.82774	21	13082	82	93365	AVESA.00001b.r3.3Dg0001346.1,AVESA.00001b.r3.7Cg0000048.2,AVESA.00001b.r3.2Cg0002091.1,AVESA.00001b.r3.7Ag0001493.1,AVESA.00001b.r3.2Dg0001878.1,AVESA.00001b.r3.2Ag0001363.2,AVESA.00001b.r3.2Cg0002644.1,AVESA.00001b.r3.2Ag0001949.2,AVESA.00001b.r3.1Dg0002060.1,AVESA.00001b.r3.5Ag0002750.9,AVESA.00001b.r3.2Dg0001275.1,AVESA.00001b.r3.3Cg0000877.1,AVESA.00001b.r3.5Cg0000007.1,AVESA.00001b.r3.6Dg000…	0.00597948
Biological process	reproductive structure development	GO:0048608	4	8.22e-05	2.44534	21	9778	82	93365	AVESA.00001b.r3.3Dg0001346.1,AVESA.00001b.r3.7Cg0000048.2,AVESA.00001b.r3.2Cg0002091.1,AVESA.00001b.r3.7Ag0001493.1,AVESA.00001b.r3.2Dg0001878.1,AVESA.00001b.r3.2Ag0001363.2,AVESA.00001b.r3.2Cg0002644.1,AVESA.00001b.r3.2Ag0001949.2,AVESA.00001b.r3.1Dg0002060.1,AVESA.00001b.r3.5Ag0002750.9,AVESA.00001b.r3.2Dg0001275.1,AVESA.00001b.r3.3Cg0000877.1,AVESA.00001b.r3.5Cg0000007.1,AVESA.00001b.r3.6Dg000…	0.00015
Biological process	reproductive system development	GO:0061458	5	8.22e-05	2.44534	21	9778	82	93365	AVESA.00001b.r3.3Dg0001346.1,AVESA.00001b.r3.7Cg0000048.2,AVESA.00001b.r3.2Cg0002091.1,AVESA.00001b.r3.7Ag0001493.1,AVESA.00001b.r3.2Dg0001878.1,AVESA.00001b.r3.2Ag0001363.2,AVESA.00001b.r3.2Cg0002644.1,AVESA.00001b.r3.2Ag0001949.2,AVESA.00001b.r3.1Dg0002060.1,AVESA.00001b.r3.5Ag0002750.9,AVESA.00001b.r3.2Dg0001275.1,AVESA.00001b.r3.3Cg0000877.1,AVESA.00001b.r3.5Cg0000007.1,AVESA.00001b.r3.6Dg000…	0.00015
Biological process	response to abscisic acid	GO:0009737	6	0.0050879	2.44812	11	5116	82	93365	AVESA.00001b.r3.3Dg0001346.1,AVESA.00001b.r3.1Dg0002060.1,AVESA.00001b.r3.2Dg0003425.2,AVESA.00001b.r3.3Cg0000877.1,AVESA.00001b.r3.3Cg0002567.2,AVESA.00001b.r3.3Cg0002027.1,AVESA.00001b.r3.2Cg0001569.1,AVESA.00001b.r3.3Dg0001857.2,AVESA.00001b.r3.3Ag0001795.1,AVESA.00001b.r3.2Ag0000859.1,AVESA.00001b.r3.4Ag0002737.3,	0.00770741
Biological process	response to acid chemical	GO:0001101	4	4.44e-16	5.98953	51	9695	82	93365	AVESA.00001b.r3.4Dg0000598.1,AVESA.00001b.r3.7Dg0003306.1,AVESA.00001b.r3.3Dg0001346.1,AVESA.00001b.r3.3Ag0001750.1,AVESA.00001b.r3.5Ag0001458.1,AVESA.00001b.r3.5Ag0002465.1,AVESA.00001b.r3.5Dg0001996.2,AVESA.00001b.r3.4Dg0001906.1,AVESA.00001b.r3.5Ag0002239.3,AVESA.00001b.r3.5Cg0001834.3,AVESA.00001b.r3.5Ag0002242.1,AVESA.00001b.r3.5Dg0001795.2,AVESA.00001b.r3.1Ag0000315.4,AVESA.00001b.r3.4Cg000…	2e-15
Biological process	response to alcohol	GO:0097305	5	0.00646452	2.36939	11	5286	82	93365	AVESA.00001b.r3.3Dg0001346.1,AVESA.00001b.r3.1Dg0002060.1,AVESA.00001b.r3.2Dg0003425.2,AVESA.00001b.r3.3Cg0000877.1,AVESA.00001b.r3.3Cg0002567.2,AVESA.00001b.r3.3Cg0002027.1,AVESA.00001b.r3.2Cg0001569.1,AVESA.00001b.r3.3Dg0001857.2,AVESA.00001b.r3.3Ag0001795.1,AVESA.00001b.r3.2Ag0000859.1,AVESA.00001b.r3.4Ag0002737.3,	0.00955624
Biological process	response to antibiotic	GO:0046677	4	1.11e-16	14.7379	39	3013	82	93365	AVESA.00001b.r3.4Dg0000598.1,AVESA.00001b.r3.7Dg0003306.1,AVESA.00001b.r3.3Dg0001346.1,AVESA.00001b.r3.3Ag0001750.1,AVESA.00001b.r3.5Ag0001458.1,AVESA.00001b.r3.5Ag0002465.1,AVESA.00001b.r3.5Dg0001996.2,AVESA.00001b.r3.5Ag0002239.3,AVESA.00001b.r3.5Cg0001834.3,AVESA.00001b.r3.5Ag0002242.1,AVESA.00001b.r3.5Dg0001795.2,AVESA.00001b.r3.4Cg0002559.1,AVESA.00001b.r3.5Ag0002466.2,AVESA.00001b.r3.1Dg000…	8.29e-16
Biological process	response to bacterium	GO:0009617	6	0	10.4871	42	4560	82	93365	AVESA.00001b.r3.4Dg0000598.1,AVESA.00001b.r3.7Dg0003306.1,AVESA.00001b.r3.3Dg0001346.1,AVESA.00001b.r3.3Ag0001750.1,AVESA.00001b.r3.5Ag0001458.1,AVESA.00001b.r3.5Ag0002465.1,AVESA.00001b.r3.5Dg0001996.2,AVESA.00001b.r3.5Ag0002239.3,AVESA.00001b.r3.5Cg0001834.3,AVESA.00001b.r3.5Ag0002242.1,AVESA.00001b.r3.5Dg0001795.2,AVESA.00001b.r3.1Ag0000315.4,AVESA.00001b.r3.4Cg0002559.1,AVESA.00001b.r3.5Ag000…	0
Biological process	response to biotic stimulus	GO:0009607	3	1.11e-16	5.18907	45	9874	82	93365	AVESA.00001b.r3.4Dg0000598.1,AVESA.00001b.r3.7Dg0003306.1,AVESA.00001b.r3.3Dg0001346.1,AVESA.00001b.r3.3Ag0001750.1,AVESA.00001b.r3.5Ag0001458.1,AVESA.00001b.r3.5Ag0002465.1,AVESA.00001b.r3.6Cg0000162.1,AVESA.00001b.r3.5Dg0001996.2,AVESA.00001b.r3.5Ag0002239.3,AVESA.00001b.r3.5Cg0001834.3,AVESA.00001b.r3.5Ag0002242.1,AVESA.00001b.r3.5Dg0001795.2,AVESA.00001b.r3.1Ag0000315.4,AVESA.00001b.r3.4Cg000…	8.29e-16
Biological process	response to chemical	GO:0042221	3	5.15e-14	2.47541	55	25298	82	93365	AVESA.00001b.r3.4Dg0000598.1,AVESA.00001b.r3.7Dg0003306.1,AVESA.00001b.r3.3Dg0001346.1,AVESA.00001b.r3.3Ag0001750.1,AVESA.00001b.r3.5Ag0001458.1,AVESA.00001b.r3.5Ag0002465.1,AVESA.00001b.r3.6Cg0000162.1,AVESA.00001b.r3.5Dg0001996.2,AVESA.00001b.r3.4Dg0001906.1,AVESA.00001b.r3.5Ag0002239.3,AVESA.00001b.r3.5Cg0001834.3,AVESA.00001b.r3.5Ag0002242.1,AVESA.00001b.r3.5Dg0001795.2,AVESA.00001b.r3.1Ag000…	2e-13
Biological process	response to chitin	GO:0010200	6	0	61.4954	33	611	82	93365	AVESA.00001b.r3.7Dg0003306.1,AVESA.00001b.r3.3Ag0001750.1,AVESA.00001b.r3.5Ag0002465.1,AVESA.00001b.r3.6Cg0000162.1,AVESA.00001b.r3.5Dg0001996.2,AVESA.00001b.r3.5Ag0002239.3,AVESA.00001b.r3.5Cg0001834.3,AVESA.00001b.r3.5Ag0002242.1,AVESA.00001b.r3.5Dg0001795.2,AVESA.00001b.r3.1Ag0000315.4,AVESA.00001b.r3.5Ag0002466.2,AVESA.00001b.r3.1Dg0000198.2,AVESA.00001b.r3.5Ag0002236.1,AVESA.00001b.r3.1Ag000…	0
Biological process	response to cold	GO:0009409	5	9.21e-05	4.00402	11	3128	82	93365	AVESA.00001b.r3.2Cg0002091.1,AVESA.00001b.r3.7Ag0001493.1,AVESA.00001b.r3.2Ag0001363.2,AVESA.00001b.r3.1Ag0000315.4,AVESA.00001b.r3.5Ag0002750.9,AVESA.00001b.r3.2Dg0001275.1,AVESA.00001b.r3.5Cg0000007.1,AVESA.00001b.r3.1Cg0001096.2,AVESA.00001b.r3.1Dg0000272.3,AVESA.00001b.r3.5Dg0002271.3,AVESA.00001b.r3.5Cg0002367.1,	0.000166
Biological process	response to endogenous stimulus	GO:0009719	3	0	3.87425	45	13225	82	93365	AVESA.00001b.r3.4Dg0000598.1,AVESA.00001b.r3.7Dg0003306.1,AVESA.00001b.r3.3Dg0001346.1,AVESA.00001b.r3.3Ag0001750.1,AVESA.00001b.r3.5Ag0001458.1,AVESA.00001b.r3.5Ag0002465.1,AVESA.00001b.r3.5Dg0001996.2,AVESA.00001b.r3.5Ag0002239.3,AVESA.00001b.r3.5Cg0001834.3,AVESA.00001b.r3.5Ag0002242.1,AVESA.00001b.r3.5Dg0001795.2,AVESA.00001b.r3.4Cg0002559.1,AVESA.00001b.r3.5Ag0002466.2,AVESA.00001b.r3.1Dg000…	0
Biological process	response to ethylene	GO:0009723	6	0.000712	4.14224	8	2199	82	93365	AVESA.00001b.r3.4Dg0000598.1,AVESA.00001b.r3.5Ag0001458.1,AVESA.00001b.r3.4Cg0002559.1,AVESA.00001b.r3.5Cg0000866.3,AVESA.00001b.r3.5Dg0001036.1,AVESA.00001b.r3.2Cg0000377.2,AVESA.00001b.r3.6Ag0002386.2,AVESA.00001b.r3.2Dg0002365.1,	0.00118373
Biological process	response to external biotic stimulus	GO:0043207	4	0	5.21336	45	9828	82	93365	AVESA.00001b.r3.4Dg0000598.1,AVESA.00001b.r3.7Dg0003306.1,AVESA.00001b.r3.3Dg0001346.1,AVESA.00001b.r3.3Ag0001750.1,AVESA.00001b.r3.5Ag0001458.1,AVESA.00001b.r3.5Ag0002465.1,AVESA.00001b.r3.6Cg0000162.1,AVESA.00001b.r3.5Dg0001996.2,AVESA.00001b.r3.5Ag0002239.3,AVESA.00001b.r3.5Cg0001834.3,AVESA.00001b.r3.5Ag0002242.1,AVESA.00001b.r3.5Dg0001795.2,AVESA.00001b.r3.1Ag0000315.4,AVESA.00001b.r3.4Cg000…	0
Biological process	response to external stimulus	GO:0009605	3	0	3.74265	45	13690	82	93365	AVESA.00001b.r3.4Dg0000598.1,AVESA.00001b.r3.7Dg0003306.1,AVESA.00001b.r3.3Dg0001346.1,AVESA.00001b.r3.3Ag0001750.1,AVESA.00001b.r3.5Ag0001458.1,AVESA.00001b.r3.5Ag0002465.1,AVESA.00001b.r3.6Cg0000162.1,AVESA.00001b.r3.5Dg0001996.2,AVESA.00001b.r3.5Ag0002239.3,AVESA.00001b.r3.5Cg0001834.3,AVESA.00001b.r3.5Ag0002242.1,AVESA.00001b.r3.5Dg0001795.2,AVESA.00001b.r3.1Ag0000315.4,AVESA.00001b.r3.4Cg000…	0
Biological process	response to fatty acid	GO:0070542	6	1.49e-06	6.25603	11	2002	82	93365	AVESA.00001b.r3.4Dg0000598.1,AVESA.00001b.r3.5Ag0001458.1,AVESA.00001b.r3.4Cg0002559.1,AVESA.00001b.r3.1Dg0000198.2,AVESA.00001b.r3.1Ag0000229.6,AVESA.00001b.r3.5Cg0000866.3,AVESA.00001b.r3.5Dg0001036.1,AVESA.00001b.r3.2Cg0000377.2,AVESA.00001b.r3.1Cg0000648.1,AVESA.00001b.r3.6Ag0002386.2,AVESA.00001b.r3.2Dg0002365.1,	3.25e-06
Biological process	response to fungus	GO:0009620	6	0	10.3932	29	3177	82	93365	AVESA.00001b.r3.4Dg0000598.1,AVESA.00001b.r3.3Dg0001346.1,AVESA.00001b.r3.5Ag0001458.1,AVESA.00001b.r3.5Ag0002465.1,AVESA.00001b.r3.6Cg0000162.1,AVESA.00001b.r3.5Dg0001996.2,AVESA.00001b.r3.1Ag0000315.4,AVESA.00001b.r3.4Cg0002559.1,AVESA.00001b.r3.5Ag0002466.2,AVESA.00001b.r3.1Dg0000198.2,AVESA.00001b.r3.1Ag0000229.6,AVESA.00001b.r3.1Dg0002060.1,AVESA.00001b.r3.7Dg0003006.1,AVESA.00001b.r3.5Cg000…	0
Biological process	response to gibberellin	GO:0009739	6	6.77e-05	8.76969	6	779	82	93365	AVESA.00001b.r3.2Dg0003425.2,AVESA.00001b.r3.3Cg0002567.2,AVESA.00001b.r3.2Cg0001569.1,AVESA.00001b.r3.3Dg0001857.2,AVESA.00001b.r3.2Ag0000859.1,AVESA.00001b.r3.4Ag0002737.3,	0.000127
Biological process	response to hormone	GO:0009725	5	0	3.97648	45	12885	82	93365	AVESA.00001b.r3.4Dg0000598.1,AVESA.00001b.r3.7Dg0003306.1,AVESA.00001b.r3.3Dg0001346.1,AVESA.00001b.r3.3Ag0001750.1,AVESA.00001b.r3.5Ag0001458.1,AVESA.00001b.r3.5Ag0002465.1,AVESA.00001b.r3.5Dg0001996.2,AVESA.00001b.r3.5Ag0002239.3,AVESA.00001b.r3.5Cg0001834.3,AVESA.00001b.r3.5Ag0002242.1,AVESA.00001b.r3.5Dg0001795.2,AVESA.00001b.r3.4Cg0002559.1,AVESA.00001b.r3.5Ag0002466.2,AVESA.00001b.r3.1Dg000…	0
Biological process	response to hydrogen peroxide	GO:0042542	6	1.11e-16	30.4205	21	786	82	93365	AVESA.00001b.r3.7Dg0003306.1,AVESA.00001b.r3.3Dg0001346.1,AVESA.00001b.r3.3Ag0001750.1,AVESA.00001b.r3.5Ag0002239.3,AVESA.00001b.r3.5Cg0001834.3,AVESA.00001b.r3.5Ag0002242.1,AVESA.00001b.r3.5Dg0001795.2,AVESA.00001b.r3.5Ag0002236.1,AVESA.00001b.r3.1Dg0002060.1,AVESA.00001b.r3.3Cg0000877.1,AVESA.00001b.r3.5Dg0001798.1,AVESA.00001b.r3.5Ag0002237.1,AVESA.00001b.r3.3Cg0002027.1,AVESA.00001b.r3.5Cg000…	8.29e-16
Biological process	response to inorganic substance	GO:0010035	4	1.31e-09	3.6637	27	8391	82	93365	AVESA.00001b.r3.7Dg0003306.1,AVESA.00001b.r3.3Dg0001346.1,AVESA.00001b.r3.3Ag0001750.1,AVESA.00001b.r3.4Dg0001906.1,AVESA.00001b.r3.5Ag0002239.3,AVESA.00001b.r3.5Cg0001834.3,AVESA.00001b.r3.5Ag0002242.1,AVESA.00001b.r3.5Dg0001795.2,AVESA.00001b.r3.1Ag0000315.4,AVESA.00001b.r3.5Ag0002236.1,AVESA.00001b.r3.1Dg0002060.1,AVESA.00001b.r3.4Ag0001567.1,AVESA.00001b.r3.3Cg0000877.1,AVESA.00001b.r3.5Dg000…	3.74e-09
Biological process	response to jasmonic acid	GO:0009753	7	1.34e-06	6.32554	11	1980	82	93365	AVESA.00001b.r3.4Dg0000598.1,AVESA.00001b.r3.5Ag0001458.1,AVESA.00001b.r3.4Cg0002559.1,AVESA.00001b.r3.1Dg0000198.2,AVESA.00001b.r3.1Ag0000229.6,AVESA.00001b.r3.5Cg0000866.3,AVESA.00001b.r3.5Dg0001036.1,AVESA.00001b.r3.2Cg0000377.2,AVESA.00001b.r3.1Cg0000648.1,AVESA.00001b.r3.6Ag0002386.2,AVESA.00001b.r3.2Dg0002365.1,	2.95e-06
Biological process	response to lipid	GO:0033993	5	1.22e-06	3.09822	22	8085	82	93365	AVESA.00001b.r3.4Dg0000598.1,AVESA.00001b.r3.3Dg0001346.1,AVESA.00001b.r3.5Ag0001458.1,AVESA.00001b.r3.4Cg0002559.1,AVESA.00001b.r3.1Dg0000198.2,AVESA.00001b.r3.1Ag0000229.6,AVESA.00001b.r3.1Dg0002060.1,AVESA.00001b.r3.2Dg0003425.2,AVESA.00001b.r3.5Cg0000866.3,AVESA.00001b.r3.3Cg0000877.1,AVESA.00001b.r3.3Cg0002567.2,AVESA.00001b.r3.5Dg0001036.1,AVESA.00001b.r3.2Cg0000377.2,AVESA.00001b.r3.3Cg000…	2.72e-06
Biological process	response to nitrogen compound	GO:1901698	4	0	10.2325	33	3672	82	93365	AVESA.00001b.r3.7Dg0003306.1,AVESA.00001b.r3.3Ag0001750.1,AVESA.00001b.r3.5Ag0002465.1,AVESA.00001b.r3.6Cg0000162.1,AVESA.00001b.r3.5Dg0001996.2,AVESA.00001b.r3.5Ag0002239.3,AVESA.00001b.r3.5Cg0001834.3,AVESA.00001b.r3.5Ag0002242.1,AVESA.00001b.r3.5Dg0001795.2,AVESA.00001b.r3.1Ag0000315.4,AVESA.00001b.r3.5Ag0002466.2,AVESA.00001b.r3.1Dg0000198.2,AVESA.00001b.r3.5Ag0002236.1,AVESA.00001b.r3.1Ag000…	0
Biological process	response to organic cyclic compound	GO:0014070	5	1.11e-16	9.40761	34	4115	82	93365	AVESA.00001b.r3.4Dg0000598.1,AVESA.00001b.r3.7Dg0003306.1,AVESA.00001b.r3.3Ag0001750.1,AVESA.00001b.r3.5Ag0001458.1,AVESA.00001b.r3.5Ag0002465.1,AVESA.00001b.r3.5Dg0001996.2,AVESA.00001b.r3.5Ag0002239.3,AVESA.00001b.r3.5Cg0001834.3,AVESA.00001b.r3.5Ag0002242.1,AVESA.00001b.r3.5Dg0001795.2,AVESA.00001b.r3.4Cg0002559.1,AVESA.00001b.r3.5Ag0002466.2,AVESA.00001b.r3.1Dg0000198.2,AVESA.00001b.r3.5Ag000…	8.29e-16
Biological process	response to organic substance	GO:0010033	4	1.11e-16	3.58331	52	16523	82	93365	AVESA.00001b.r3.4Dg0000598.1,AVESA.00001b.r3.7Dg0003306.1,AVESA.00001b.r3.3Dg0001346.1,AVESA.00001b.r3.3Ag0001750.1,AVESA.00001b.r3.5Ag0001458.1,AVESA.00001b.r3.5Ag0002465.1,AVESA.00001b.r3.6Cg0000162.1,AVESA.00001b.r3.5Dg0001996.2,AVESA.00001b.r3.5Ag0002239.3,AVESA.00001b.r3.5Cg0001834.3,AVESA.00001b.r3.5Ag0002242.1,AVESA.00001b.r3.5Dg0001795.2,AVESA.00001b.r3.1Ag0000315.4,AVESA.00001b.r3.4Cg000…	8.29e-16
Biological process	response to organonitrogen compound	GO:0010243	5	0	15.9076	33	2362	82	93365	AVESA.00001b.r3.7Dg0003306.1,AVESA.00001b.r3.3Ag0001750.1,AVESA.00001b.r3.5Ag0002465.1,AVESA.00001b.r3.6Cg0000162.1,AVESA.00001b.r3.5Dg0001996.2,AVESA.00001b.r3.5Ag0002239.3,AVESA.00001b.r3.5Cg0001834.3,AVESA.00001b.r3.5Ag0002242.1,AVESA.00001b.r3.5Dg0001795.2,AVESA.00001b.r3.1Ag0000315.4,AVESA.00001b.r3.5Ag0002466.2,AVESA.00001b.r3.1Dg0000198.2,AVESA.00001b.r3.5Ag0002236.1,AVESA.00001b.r3.1Ag000…	0
Biological process	response to osmotic stress	GO:0006970	4	0.0172107	2.05962	11	6081	82	93365	AVESA.00001b.r3.3Dg0001346.1,AVESA.00001b.r3.4Dg0001906.1,AVESA.00001b.r3.1Ag0000315.4,AVESA.00001b.r3.1Dg0002060.1,AVESA.00001b.r3.4Ag0001567.1,AVESA.00001b.r3.3Cg0000877.1,AVESA.00001b.r3.7Cg0000728.1,AVESA.00001b.r3.3Cg0002027.1,AVESA.00001b.r3.1Cg0001096.2,AVESA.00001b.r3.3Ag0001795.1,AVESA.00001b.r3.1Dg0000272.3,	0.023511
Biological process	response to other organism	GO:0051707	5	3.33e-16	5.22186	45	9812	82	93365	AVESA.00001b.r3.4Dg0000598.1,AVESA.00001b.r3.7Dg0003306.1,AVESA.00001b.r3.3Dg0001346.1,AVESA.00001b.r3.3Ag0001750.1,AVESA.00001b.r3.5Ag0001458.1,AVESA.00001b.r3.5Ag0002465.1,AVESA.00001b.r3.6Cg0000162.1,AVESA.00001b.r3.5Dg0001996.2,AVESA.00001b.r3.5Ag0002239.3,AVESA.00001b.r3.5Cg0001834.3,AVESA.00001b.r3.5Ag0002242.1,AVESA.00001b.r3.5Dg0001795.2,AVESA.00001b.r3.1Ag0000315.4,AVESA.00001b.r3.4Cg000…	1.62e-15
Biological process	response to oxidative stress	GO:0006979	4	1.54e-12	6.95276	21	3439	82	93365	AVESA.00001b.r3.7Dg0003306.1,AVESA.00001b.r3.3Dg0001346.1,AVESA.00001b.r3.3Ag0001750.1,AVESA.00001b.r3.5Ag0002239.3,AVESA.00001b.r3.5Cg0001834.3,AVESA.00001b.r3.5Ag0002242.1,AVESA.00001b.r3.5Dg0001795.2,AVESA.00001b.r3.5Ag0002236.1,AVESA.00001b.r3.1Dg0002060.1,AVESA.00001b.r3.3Cg0000877.1,AVESA.00001b.r3.5Dg0001798.1,AVESA.00001b.r3.5Ag0002237.1,AVESA.00001b.r3.3Cg0002027.1,AVESA.00001b.r3.5Cg000…	5.3e-12
Biological process	response to oxygen-containing compound	GO:1901700	4	0	4.44512	55	14088	82	93365	AVESA.00001b.r3.4Dg0000598.1,AVESA.00001b.r3.7Dg0003306.1,AVESA.00001b.r3.3Dg0001346.1,AVESA.00001b.r3.3Ag0001750.1,AVESA.00001b.r3.5Ag0001458.1,AVESA.00001b.r3.5Ag0002465.1,AVESA.00001b.r3.6Cg0000162.1,AVESA.00001b.r3.5Dg0001996.2,AVESA.00001b.r3.4Dg0001906.1,AVESA.00001b.r3.5Ag0002239.3,AVESA.00001b.r3.5Cg0001834.3,AVESA.00001b.r3.5Ag0002242.1,AVESA.00001b.r3.5Dg0001795.2,AVESA.00001b.r3.1Ag000…	0
Biological process	response to ozone	GO:0010193	6	0	34.3728	16	530	82	93365	AVESA.00001b.r3.7Dg0003306.1,AVESA.00001b.r3.3Ag0001750.1,AVESA.00001b.r3.5Ag0002239.3,AVESA.00001b.r3.5Cg0001834.3,AVESA.00001b.r3.5Ag0002242.1,AVESA.00001b.r3.5Dg0001795.2,AVESA.00001b.r3.5Ag0002236.1,AVESA.00001b.r3.5Dg0001798.1,AVESA.00001b.r3.5Ag0002237.1,AVESA.00001b.r3.5Cg0003110.1,AVESA.00001b.r3.5Dg0001797.3,AVESA.00001b.r3.3Cg0001979.2,AVESA.00001b.r3.5Ag0002238.1,AVESA.00001b.r3.5Cg000…	0
Biological process	response to reactive oxygen species	GO:0000302	5	0	13.5624	21	1763	82	93365	AVESA.00001b.r3.7Dg0003306.1,AVESA.00001b.r3.3Dg0001346.1,AVESA.00001b.r3.3Ag0001750.1,AVESA.00001b.r3.5Ag0002239.3,AVESA.00001b.r3.5Cg0001834.3,AVESA.00001b.r3.5Ag0002242.1,AVESA.00001b.r3.5Dg0001795.2,AVESA.00001b.r3.5Ag0002236.1,AVESA.00001b.r3.1Dg0002060.1,AVESA.00001b.r3.3Cg0000877.1,AVESA.00001b.r3.5Dg0001798.1,AVESA.00001b.r3.5Ag0002237.1,AVESA.00001b.r3.3Cg0002027.1,AVESA.00001b.r3.5Cg000…	0
Biological process	response to salicylic acid	GO:0009751	6	0	20.8243	34	1859	82	93365	AVESA.00001b.r3.4Dg0000598.1,AVESA.00001b.r3.7Dg0003306.1,AVESA.00001b.r3.3Ag0001750.1,AVESA.00001b.r3.5Ag0001458.1,AVESA.00001b.r3.5Ag0002465.1,AVESA.00001b.r3.5Dg0001996.2,AVESA.00001b.r3.5Ag0002239.3,AVESA.00001b.r3.5Cg0001834.3,AVESA.00001b.r3.5Ag0002242.1,AVESA.00001b.r3.5Dg0001795.2,AVESA.00001b.r3.4Cg0002559.1,AVESA.00001b.r3.5Ag0002466.2,AVESA.00001b.r3.1Dg0000198.2,AVESA.00001b.r3.5Ag000…	0
Biological process	response to salt stress	GO:0009651	5	0.00507322	2.44908	11	5114	82	93365	AVESA.00001b.r3.3Dg0001346.1,AVESA.00001b.r3.4Dg0001906.1,AVESA.00001b.r3.1Ag0000315.4,AVESA.00001b.r3.1Dg0002060.1,AVESA.00001b.r3.4Ag0001567.1,AVESA.00001b.r3.3Cg0000877.1,AVESA.00001b.r3.7Cg0000728.1,AVESA.00001b.r3.3Cg0002027.1,AVESA.00001b.r3.1Cg0001096.2,AVESA.00001b.r3.3Ag0001795.1,AVESA.00001b.r3.1Dg0000272.3,	0.00772341
Biological process	response to stimulus	GO:0050896	2	2.2e-09	1.66152	66	45228	82	93365	AVESA.00001b.r3.4Dg0000598.1,AVESA.00001b.r3.7Dg0003306.1,AVESA.00001b.r3.5Cg0003170.1,AVESA.00001b.r3.3Dg0001346.1,AVESA.00001b.r3.3Ag0001750.1,AVESA.00001b.r3.5Ag0001458.1,AVESA.00001b.r3.2Cg0002091.1,AVESA.00001b.r3.5Ag0002465.1,AVESA.00001b.r3.6Cg0000162.1,AVESA.00001b.r3.7Ag0001493.1,AVESA.00001b.r3.5Dg0001996.2,AVESA.00001b.r3.4Dg0001906.1,AVESA.00001b.r3.5Ag0002239.3,AVESA.00001b.r3.5Cg000…	6.08e-09
Biological process	response to stress	GO:0006950	3	9.07e-13	2.40997	53	25040	82	93365	AVESA.00001b.r3.4Dg0000598.1,AVESA.00001b.r3.7Dg0003306.1,AVESA.00001b.r3.5Cg0003170.1,AVESA.00001b.r3.3Dg0001346.1,AVESA.00001b.r3.3Ag0001750.1,AVESA.00001b.r3.5Ag0001458.1,AVESA.00001b.r3.2Cg0002091.1,AVESA.00001b.r3.6Cg0000162.1,AVESA.00001b.r3.7Ag0001493.1,AVESA.00001b.r3.4Dg0001906.1,AVESA.00001b.r3.5Ag0002239.3,AVESA.00001b.r3.5Cg0001834.3,AVESA.00001b.r3.5Ag0002242.1,AVESA.00001b.r3.5Dg000…	3.23e-12
Biological process	response to temperature stimulus	GO:0009266	4	0.00318425	2.60603	11	4806	82	93365	AVESA.00001b.r3.2Cg0002091.1,AVESA.00001b.r3.7Ag0001493.1,AVESA.00001b.r3.2Ag0001363.2,AVESA.00001b.r3.1Ag0000315.4,AVESA.00001b.r3.5Ag0002750.9,AVESA.00001b.r3.2Dg0001275.1,AVESA.00001b.r3.5Cg0000007.1,AVESA.00001b.r3.1Cg0001096.2,AVESA.00001b.r3.1Dg0000272.3,AVESA.00001b.r3.5Dg0002271.3,AVESA.00001b.r3.5Cg0002367.1,	0.00499682
Biological process	response to toxic substance	GO:0009636	4	1.11e-16	12.7387	21	1877	82	93365	AVESA.00001b.r3.7Dg0003306.1,AVESA.00001b.r3.3Dg0001346.1,AVESA.00001b.r3.3Ag0001750.1,AVESA.00001b.r3.5Ag0002239.3,AVESA.00001b.r3.5Cg0001834.3,AVESA.00001b.r3.5Ag0002242.1,AVESA.00001b.r3.5Dg0001795.2,AVESA.00001b.r3.5Ag0002236.1,AVESA.00001b.r3.1Dg0002060.1,AVESA.00001b.r3.3Cg0000877.1,AVESA.00001b.r3.5Dg0001798.1,AVESA.00001b.r3.5Ag0002237.1,AVESA.00001b.r3.3Cg0002027.1,AVESA.00001b.r3.5Cg000…	8.29e-16
Biological process	response to virus	GO:0009615	6	0.000584	7.46132	5	763	82	93365	AVESA.00001b.r3.3Dg0001346.1,AVESA.00001b.r3.1Dg0002060.1,AVESA.00001b.r3.3Cg0000877.1,AVESA.00001b.r3.3Cg0002027.1,AVESA.00001b.r3.3Ag0001795.1,	0.000988
Biological process	response to water deprivation	GO:0009414	6	0.0480605	2.28405	6	2991	82	93365	AVESA.00001b.r3.4Dg0001906.1,AVESA.00001b.r3.1Ag0000315.4,AVESA.00001b.r3.4Ag0001567.1,AVESA.00001b.r3.7Cg0000728.1,AVESA.00001b.r3.1Cg0001096.2,AVESA.00001b.r3.1Dg0000272.3,	0.0631181
Biological process	response to xenobiotic stimulus	GO:0009410	4	1.11e-16	6.84915	46	7647	82	93365	AVESA.00001b.r3.4Dg0000598.1,AVESA.00001b.r3.7Dg0003306.1,AVESA.00001b.r3.3Dg0001346.1,AVESA.00001b.r3.3Ag0001750.1,AVESA.00001b.r3.5Ag0001458.1,AVESA.00001b.r3.5Ag0002465.1,AVESA.00001b.r3.6Cg0000162.1,AVESA.00001b.r3.5Dg0001996.2,AVESA.00001b.r3.5Ag0002239.3,AVESA.00001b.r3.5Cg0001834.3,AVESA.00001b.r3.5Ag0002242.1,AVESA.00001b.r3.5Dg0001795.2,AVESA.00001b.r3.1Ag0000315.4,AVESA.00001b.r3.4Cg000…	8.29e-16
Biological process	RNA biosynthetic process	GO:0032774	8	0	6.73948	72	12164	82	93365	AVESA.00001b.r3.4Dg0000598.1,AVESA.00001b.r3.7Dg0003306.1,AVESA.00001b.r3.5Cg0003170.1,AVESA.00001b.r3.6Ag0001747.1,AVESA.00001b.r3.3Dg0001346.1,AVESA.00001b.r3.3Ag0001750.1,AVESA.00001b.r3.5Ag0001458.1,AVESA.00001b.r3.7Cg0000048.2,AVESA.00001b.r3.2Cg0002091.1,AVESA.00001b.r3.6Cg0000162.1,AVESA.00001b.r3.7Ag0001493.1,AVESA.00001b.r3.2Ag0001713.1,AVESA.00001b.r3.4Dg0001906.1,AVESA.00001b.r3.5Ag000…	0
Biological process	RNA metabolic process	GO:0016070	7	0	3.8105	72	21514	82	93365	AVESA.00001b.r3.4Dg0000598.1,AVESA.00001b.r3.7Dg0003306.1,AVESA.00001b.r3.5Cg0003170.1,AVESA.00001b.r3.6Ag0001747.1,AVESA.00001b.r3.3Dg0001346.1,AVESA.00001b.r3.3Ag0001750.1,AVESA.00001b.r3.5Ag0001458.1,AVESA.00001b.r3.7Cg0000048.2,AVESA.00001b.r3.2Cg0002091.1,AVESA.00001b.r3.6Cg0000162.1,AVESA.00001b.r3.7Ag0001493.1,AVESA.00001b.r3.2Ag0001713.1,AVESA.00001b.r3.4Dg0001906.1,AVESA.00001b.r3.5Ag000…	0
Biological process	secondary metabolic process	GO:0019748	3	0.00387035	4.02568	6	1697	82	93365	AVESA.00001b.r3.1Ag0000315.4,AVESA.00001b.r3.4Ag0001473.2,AVESA.00001b.r3.1Cg0001096.2,AVESA.00001b.r3.4Dg0001810.3,AVESA.00001b.r3.1Dg0000272.3,AVESA.00001b.r3.7Cg0000830.5,	0.00598145
Biological process	seed development	GO:0048316	5	8.96e-06	3.54496	16	5139	82	93365	AVESA.00001b.r3.7Cg0000048.2,AVESA.00001b.r3.2Cg0002091.1,AVESA.00001b.r3.7Ag0001493.1,AVESA.00001b.r3.2Dg0001878.1,AVESA.00001b.r3.2Ag0001363.2,AVESA.00001b.r3.2Cg0002644.1,AVESA.00001b.r3.2Ag0001949.2,AVESA.00001b.r3.5Ag0002750.9,AVESA.00001b.r3.2Dg0001275.1,AVESA.00001b.r3.5Cg0000007.1,AVESA.00001b.r3.6Dg0000807.1,AVESA.00001b.r3.6Ag0001122.1,AVESA.00001b.r3.6Cg0003107.2,AVESA.00001b.r3.5Dg000…	1.85e-05
Biological process	shoot system development	GO:0048367	5	1.72e-06	3.28647	20	6929	82	93365	AVESA.00001b.r3.7Dg0003306.1,AVESA.00001b.r3.3Ag0001750.1,AVESA.00001b.r3.5Ag0002239.3,AVESA.00001b.r3.5Cg0001834.3,AVESA.00001b.r3.5Ag0002242.1,AVESA.00001b.r3.5Dg0001795.2,AVESA.00001b.r3.1Dg0000198.2,AVESA.00001b.r3.5Ag0002236.1,AVESA.00001b.r3.1Ag0000229.6,AVESA.00001b.r3.5Dg0001798.1,AVESA.00001b.r3.5Ag0002237.1,AVESA.00001b.r3.6Ag0000523.1,AVESA.00001b.r3.5Cg0003110.1,AVESA.00001b.r3.5Dg000…	3.73e-06
Biological process	sulfur compound metabolic process	GO:0006790	4	0.00517784	3.78901	6	1803	82	93365	AVESA.00001b.r3.1Ag0000315.4,AVESA.00001b.r3.4Ag0001473.2,AVESA.00001b.r3.1Cg0001096.2,AVESA.00001b.r3.4Dg0001810.3,AVESA.00001b.r3.1Dg0000272.3,AVESA.00001b.r3.7Cg0000830.5,	0.00780502
Biological process	system development	GO:0048731	4	4.15e-11	2.78485	41	16763	82	93365	AVESA.00001b.r3.7Dg0003306.1,AVESA.00001b.r3.3Dg0001346.1,AVESA.00001b.r3.3Ag0001750.1,AVESA.00001b.r3.7Cg0000048.2,AVESA.00001b.r3.2Cg0002091.1,AVESA.00001b.r3.7Ag0001493.1,AVESA.00001b.r3.5Ag0002239.3,AVESA.00001b.r3.2Dg0001878.1,AVESA.00001b.r3.5Cg0001834.3,AVESA.00001b.r3.5Ag0002242.1,AVESA.00001b.r3.5Dg0001795.2,AVESA.00001b.r3.2Ag0001363.2,AVESA.00001b.r3.2Cg0002644.1,AVESA.00001b.r3.2Ag000…	1.29e-10
Biological process	vegetative to reproductive phase transition of meristem	GO:0010228	4	0.0356654	2.75423	5	2067	82	93365	AVESA.00001b.r3.3Dg0001346.1,AVESA.00001b.r3.1Dg0002060.1,AVESA.00001b.r3.3Cg0000877.1,AVESA.00001b.r3.3Cg0002027.1,AVESA.00001b.r3.3Ag0001795.1,	0.0474504
Cellular component	chloroplast	GO:0009507	7	0.025806	1.64916	16	15976	58	95508	AVESA.00001b.r3.7Dg0003306.1,AVESA.00001b.r3.3Ag0001750.1,AVESA.00001b.r3.5Ag0002239.3,AVESA.00001b.r3.5Cg0001834.3,AVESA.00001b.r3.5Ag0002242.1,AVESA.00001b.r3.5Dg0001795.2,AVESA.00001b.r3.5Ag0002236.1,AVESA.00001b.r3.5Dg0001798.1,AVESA.00001b.r3.5Ag0002237.1,AVESA.00001b.r3.5Cg0003110.1,AVESA.00001b.r3.5Dg0001797.3,AVESA.00001b.r3.3Cg0001979.2,AVESA.00001b.r3.5Ag0002238.1,AVESA.00001b.r3.5Cg000…	0.0483863
Cellular component	intracellular anatomical structure	GO:0005622	3	0.000588	1.13681	58	84014	58	95508	AVESA.00001b.r3.4Dg0000598.1,AVESA.00001b.r3.7Dg0003306.1,AVESA.00001b.r3.3Dg0001346.1,AVESA.00001b.r3.3Ag0001750.1,AVESA.00001b.r3.5Ag0001458.1,AVESA.00001b.r3.7Cg0000048.2,AVESA.00001b.r3.2Cg0002091.1,AVESA.00001b.r3.6Cg0000162.1,AVESA.00001b.r3.7Ag0001493.1,AVESA.00001b.r3.5Ag0002239.3,AVESA.00001b.r3.2Dg0001878.1,AVESA.00001b.r3.5Cg0001834.3,AVESA.00001b.r3.5Ag0002242.1,AVESA.00001b.r3.5Dg000…	0.00125909
Cellular component	intracellular membrane-bounded organelle	GO:0043231	5	1.96e-08	1.35784	58	70338	58	95508	AVESA.00001b.r3.4Dg0000598.1,AVESA.00001b.r3.7Dg0003306.1,AVESA.00001b.r3.3Dg0001346.1,AVESA.00001b.r3.3Ag0001750.1,AVESA.00001b.r3.5Ag0001458.1,AVESA.00001b.r3.7Cg0000048.2,AVESA.00001b.r3.2Cg0002091.1,AVESA.00001b.r3.6Cg0000162.1,AVESA.00001b.r3.7Ag0001493.1,AVESA.00001b.r3.5Ag0002239.3,AVESA.00001b.r3.2Dg0001878.1,AVESA.00001b.r3.5Cg0001834.3,AVESA.00001b.r3.5Ag0002242.1,AVESA.00001b.r3.5Dg000…	1.47e-07
Cellular component	intracellular organelle	GO:0043229	4	1.72e-07	1.3079	58	73024	58	95508	AVESA.00001b.r3.4Dg0000598.1,AVESA.00001b.r3.7Dg0003306.1,AVESA.00001b.r3.3Dg0001346.1,AVESA.00001b.r3.3Ag0001750.1,AVESA.00001b.r3.5Ag0001458.1,AVESA.00001b.r3.7Cg0000048.2,AVESA.00001b.r3.2Cg0002091.1,AVESA.00001b.r3.6Cg0000162.1,AVESA.00001b.r3.7Ag0001493.1,AVESA.00001b.r3.5Ag0002239.3,AVESA.00001b.r3.2Dg0001878.1,AVESA.00001b.r3.5Cg0001834.3,AVESA.00001b.r3.5Ag0002242.1,AVESA.00001b.r3.5Dg000…	6.46e-07
Cellular component	membrane-bounded organelle	GO:0043227	4	2.88e-08	1.34889	58	70805	58	95508	AVESA.00001b.r3.4Dg0000598.1,AVESA.00001b.r3.7Dg0003306.1,AVESA.00001b.r3.3Dg0001346.1,AVESA.00001b.r3.3Ag0001750.1,AVESA.00001b.r3.5Ag0001458.1,AVESA.00001b.r3.7Cg0000048.2,AVESA.00001b.r3.2Cg0002091.1,AVESA.00001b.r3.6Cg0000162.1,AVESA.00001b.r3.7Ag0001493.1,AVESA.00001b.r3.5Ag0002239.3,AVESA.00001b.r3.2Dg0001878.1,AVESA.00001b.r3.5Cg0001834.3,AVESA.00001b.r3.5Ag0002242.1,AVESA.00001b.r3.5Dg000…	1.44e-07
Cellular component	nucleus	GO:0005634	6	3.33e-16	2.97561	58	32097	58	95508	AVESA.00001b.r3.4Dg0000598.1,AVESA.00001b.r3.7Dg0003306.1,AVESA.00001b.r3.3Dg0001346.1,AVESA.00001b.r3.3Ag0001750.1,AVESA.00001b.r3.5Ag0001458.1,AVESA.00001b.r3.7Cg0000048.2,AVESA.00001b.r3.2Cg0002091.1,AVESA.00001b.r3.6Cg0000162.1,AVESA.00001b.r3.7Ag0001493.1,AVESA.00001b.r3.5Ag0002239.3,AVESA.00001b.r3.2Dg0001878.1,AVESA.00001b.r3.5Cg0001834.3,AVESA.00001b.r3.5Ag0002242.1,AVESA.00001b.r3.5Dg000…	5e-15
Cellular component	obsolete intracellular part	GO:0044424	0	0.000441	1.14247	58	83598	58	95508	AVESA.00001b.r3.4Dg0000598.1,AVESA.00001b.r3.7Dg0003306.1,AVESA.00001b.r3.3Dg0001346.1,AVESA.00001b.r3.3Ag0001750.1,AVESA.00001b.r3.5Ag0001458.1,AVESA.00001b.r3.7Cg0000048.2,AVESA.00001b.r3.2Cg0002091.1,AVESA.00001b.r3.6Cg0000162.1,AVESA.00001b.r3.7Ag0001493.1,AVESA.00001b.r3.5Ag0002239.3,AVESA.00001b.r3.2Dg0001878.1,AVESA.00001b.r3.5Cg0001834.3,AVESA.00001b.r3.5Ag0002242.1,AVESA.00001b.r3.5Dg000…	0.00110135
Cellular component	organelle	GO:0043226	3	2.33e-07	1.30107	58	73407	58	95508	AVESA.00001b.r3.4Dg0000598.1,AVESA.00001b.r3.7Dg0003306.1,AVESA.00001b.r3.3Dg0001346.1,AVESA.00001b.r3.3Ag0001750.1,AVESA.00001b.r3.5Ag0001458.1,AVESA.00001b.r3.7Cg0000048.2,AVESA.00001b.r3.2Cg0002091.1,AVESA.00001b.r3.6Cg0000162.1,AVESA.00001b.r3.7Ag0001493.1,AVESA.00001b.r3.5Ag0002239.3,AVESA.00001b.r3.2Dg0001878.1,AVESA.00001b.r3.5Cg0001834.3,AVESA.00001b.r3.5Ag0002242.1,AVESA.00001b.r3.5Dg000…	7e-07
Cellular component	plastid	GO:0009536	6	0.0363419	1.58297	16	16644	58	95508	AVESA.00001b.r3.7Dg0003306.1,AVESA.00001b.r3.3Ag0001750.1,AVESA.00001b.r3.5Ag0002239.3,AVESA.00001b.r3.5Cg0001834.3,AVESA.00001b.r3.5Ag0002242.1,AVESA.00001b.r3.5Dg0001795.2,AVESA.00001b.r3.5Ag0002236.1,AVESA.00001b.r3.5Dg0001798.1,AVESA.00001b.r3.5Ag0002237.1,AVESA.00001b.r3.5Cg0003110.1,AVESA.00001b.r3.5Dg0001797.3,AVESA.00001b.r3.3Cg0001979.2,AVESA.00001b.r3.5Ag0002238.1,AVESA.00001b.r3.5Cg000…	0.0605698
Molecular function	binding	GO:0005488	2	0.00150324	1.40889	44	36492	69	80625	AVESA.00001b.r3.4Dg0000598.1,AVESA.00001b.r3.7Dg0003306.1,AVESA.00001b.r3.6Ag0001747.1,AVESA.00001b.r3.3Dg0001346.1,AVESA.00001b.r3.3Ag0001750.1,AVESA.00001b.r3.5Ag0001458.1,AVESA.00001b.r3.4Dg0001906.1,AVESA.00001b.r3.5Ag0002239.3,AVESA.00001b.r3.5Cg0001834.3,AVESA.00001b.r3.5Ag0002242.1,AVESA.00001b.r3.5Dg0001795.2,AVESA.00001b.r3.1Ag0000315.4,AVESA.00001b.r3.4Cg0002559.1,AVESA.00001b.r3.6Dg000…	0.00196577
Molecular function	DNA binding	GO:0003677	5	2.22e-16	6.45655	41	7420	69	80625	AVESA.00001b.r3.4Dg0000598.1,AVESA.00001b.r3.7Dg0003306.1,AVESA.00001b.r3.6Ag0001747.1,AVESA.00001b.r3.3Dg0001346.1,AVESA.00001b.r3.3Ag0001750.1,AVESA.00001b.r3.5Ag0001458.1,AVESA.00001b.r3.4Dg0001906.1,AVESA.00001b.r3.5Ag0002239.3,AVESA.00001b.r3.5Cg0001834.3,AVESA.00001b.r3.5Ag0002242.1,AVESA.00001b.r3.5Dg0001795.2,AVESA.00001b.r3.1Ag0000315.4,AVESA.00001b.r3.4Cg0002559.1,AVESA.00001b.r3.6Dg000…	1.26e-15
Molecular function	DNA-binding transcription factor activity	GO:0003700	3	2.22e-16	13.6085	66	5667	69	80625	AVESA.00001b.r3.4Dg0000598.1,AVESA.00001b.r3.7Dg0003306.1,AVESA.00001b.r3.5Cg0003170.1,AVESA.00001b.r3.6Ag0001747.1,AVESA.00001b.r3.3Dg0001346.1,AVESA.00001b.r3.3Ag0001750.1,AVESA.00001b.r3.5Ag0001458.1,AVESA.00001b.r3.7Cg0000048.2,AVESA.00001b.r3.2Cg0002091.1,AVESA.00001b.r3.7Ag0001493.1,AVESA.00001b.r3.2Ag0001713.1,AVESA.00001b.r3.4Dg0001906.1,AVESA.00001b.r3.5Ag0002239.3,AVESA.00001b.r3.2Dg000…	1.26e-15
Molecular function	double-stranded DNA binding	GO:0003690	6	4.44e-16	14.365	38	3091	69	80625	AVESA.00001b.r3.4Dg0000598.1,AVESA.00001b.r3.7Dg0003306.1,AVESA.00001b.r3.6Ag0001747.1,AVESA.00001b.r3.3Dg0001346.1,AVESA.00001b.r3.3Ag0001750.1,AVESA.00001b.r3.5Ag0001458.1,AVESA.00001b.r3.4Dg0001906.1,AVESA.00001b.r3.5Ag0002239.3,AVESA.00001b.r3.5Cg0001834.3,AVESA.00001b.r3.5Ag0002242.1,AVESA.00001b.r3.5Dg0001795.2,AVESA.00001b.r3.1Ag0000315.4,AVESA.00001b.r3.4Cg0002559.1,AVESA.00001b.r3.6Dg000…	1.08e-15
Molecular function	heterocyclic compound binding	GO:1901363	3	7.79e-11	2.59634	41	18452	69	80625	AVESA.00001b.r3.4Dg0000598.1,AVESA.00001b.r3.7Dg0003306.1,AVESA.00001b.r3.6Ag0001747.1,AVESA.00001b.r3.3Dg0001346.1,AVESA.00001b.r3.3Ag0001750.1,AVESA.00001b.r3.5Ag0001458.1,AVESA.00001b.r3.4Dg0001906.1,AVESA.00001b.r3.5Ag0002239.3,AVESA.00001b.r3.5Cg0001834.3,AVESA.00001b.r3.5Ag0002242.1,AVESA.00001b.r3.5Dg0001795.2,AVESA.00001b.r3.1Ag0000315.4,AVESA.00001b.r3.4Cg0002559.1,AVESA.00001b.r3.6Dg000…	1.32e-10
Molecular function	nucleic acid binding	GO:0003676	4	1.18e-13	3.14437	41	15236	69	80625	AVESA.00001b.r3.4Dg0000598.1,AVESA.00001b.r3.7Dg0003306.1,AVESA.00001b.r3.6Ag0001747.1,AVESA.00001b.r3.3Dg0001346.1,AVESA.00001b.r3.3Ag0001750.1,AVESA.00001b.r3.5Ag0001458.1,AVESA.00001b.r3.4Dg0001906.1,AVESA.00001b.r3.5Ag0002239.3,AVESA.00001b.r3.5Cg0001834.3,AVESA.00001b.r3.5Ag0002242.1,AVESA.00001b.r3.5Dg0001795.2,AVESA.00001b.r3.1Ag0000315.4,AVESA.00001b.r3.4Cg0002559.1,AVESA.00001b.r3.6Dg000…	2.23e-13
Molecular function	organic cyclic compound binding	GO:0097159	3	1.08e-10	2.57056	41	18637	69	80625	AVESA.00001b.r3.4Dg0000598.1,AVESA.00001b.r3.7Dg0003306.1,AVESA.00001b.r3.6Ag0001747.1,AVESA.00001b.r3.3Dg0001346.1,AVESA.00001b.r3.3Ag0001750.1,AVESA.00001b.r3.5Ag0001458.1,AVESA.00001b.r3.4Dg0001906.1,AVESA.00001b.r3.5Ag0002239.3,AVESA.00001b.r3.5Cg0001834.3,AVESA.00001b.r3.5Ag0002242.1,AVESA.00001b.r3.5Dg0001795.2,AVESA.00001b.r3.1Ag0000315.4,AVESA.00001b.r3.4Cg0002559.1,AVESA.00001b.r3.6Dg000…	1.67e-10
Molecular function	sequence-specific DNA binding	GO:0043565	6	4.44e-16	11.2091	41	4274	69	80625	AVESA.00001b.r3.4Dg0000598.1,AVESA.00001b.r3.7Dg0003306.1,AVESA.00001b.r3.6Ag0001747.1,AVESA.00001b.r3.3Dg0001346.1,AVESA.00001b.r3.3Ag0001750.1,AVESA.00001b.r3.5Ag0001458.1,AVESA.00001b.r3.4Dg0001906.1,AVESA.00001b.r3.5Ag0002239.3,AVESA.00001b.r3.5Cg0001834.3,AVESA.00001b.r3.5Ag0002242.1,AVESA.00001b.r3.5Dg0001795.2,AVESA.00001b.r3.1Ag0000315.4,AVESA.00001b.r3.4Cg0002559.1,AVESA.00001b.r3.6Dg000…	1.08e-15
Molecular function	sequence-specific double-stranded DNA binding	GO:1990837	7	2.22e-16	19.4405	38	2284	69	80625	AVESA.00001b.r3.4Dg0000598.1,AVESA.00001b.r3.7Dg0003306.1,AVESA.00001b.r3.6Ag0001747.1,AVESA.00001b.r3.3Dg0001346.1,AVESA.00001b.r3.3Ag0001750.1,AVESA.00001b.r3.5Ag0001458.1,AVESA.00001b.r3.4Dg0001906.1,AVESA.00001b.r3.5Ag0002239.3,AVESA.00001b.r3.5Cg0001834.3,AVESA.00001b.r3.5Ag0002242.1,AVESA.00001b.r3.5Dg0001795.2,AVESA.00001b.r3.1Ag0000315.4,AVESA.00001b.r3.4Cg0002559.1,AVESA.00001b.r3.6Dg000…	1.26e-15
Molecular function	transcription cis-regulatory region binding	GO:0000976	8	0	18.5562	33	2078	69	80625	AVESA.00001b.r3.4Dg0000598.1,AVESA.00001b.r3.7Dg0003306.1,AVESA.00001b.r3.6Ag0001747.1,AVESA.00001b.r3.3Ag0001750.1,AVESA.00001b.r3.5Ag0001458.1,AVESA.00001b.r3.4Dg0001906.1,AVESA.00001b.r3.5Ag0002239.3,AVESA.00001b.r3.5Cg0001834.3,AVESA.00001b.r3.5Ag0002242.1,AVESA.00001b.r3.5Dg0001795.2,AVESA.00001b.r3.1Ag0000315.4,AVESA.00001b.r3.4Cg0002559.1,AVESA.00001b.r3.6Dg0001435.1,AVESA.00001b.r3.5Ag000…	0
Molecular function	transcription regulator activity	GO:0140110	2	3.33e-16	11.9584	66	6449	69	80625	AVESA.00001b.r3.4Dg0000598.1,AVESA.00001b.r3.7Dg0003306.1,AVESA.00001b.r3.5Cg0003170.1,AVESA.00001b.r3.6Ag0001747.1,AVESA.00001b.r3.3Dg0001346.1,AVESA.00001b.r3.3Ag0001750.1,AVESA.00001b.r3.5Ag0001458.1,AVESA.00001b.r3.7Cg0000048.2,AVESA.00001b.r3.2Cg0002091.1,AVESA.00001b.r3.7Ag0001493.1,AVESA.00001b.r3.2Ag0001713.1,AVESA.00001b.r3.4Dg0001906.1,AVESA.00001b.r3.5Ag0002239.3,AVESA.00001b.r3.2Dg000…	9.44e-16
Molecular function	transcription regulatory region nucleic acid binding	GO:0001067	5	0	18.5562	33	2078	69	80625	AVESA.00001b.r3.4Dg0000598.1,AVESA.00001b.r3.7Dg0003306.1,AVESA.00001b.r3.6Ag0001747.1,AVESA.00001b.r3.3Ag0001750.1,AVESA.00001b.r3.5Ag0001458.1,AVESA.00001b.r3.4Dg0001906.1,AVESA.00001b.r3.5Ag0002239.3,AVESA.00001b.r3.5Cg0001834.3,AVESA.00001b.r3.5Ag0002242.1,AVESA.00001b.r3.5Dg0001795.2,AVESA.00001b.r3.1Ag0000315.4,AVESA.00001b.r3.4Cg0002559.1,AVESA.00001b.r3.6Dg0001435.1,AVESA.00001b.r3.5Ag000…	0
