# Supplementary material for: Genome-Wide Identification and Characterization of the Oat (Avena sativa L.) WRKY Transcription Factor Family
Source: Genes (Basel). 2022 Oct 21;13(10):1918. doi: 10.3390/genes13101918 (PMC9601435; doi:10.3390/genes13101918)
Supplement: Supplementary file 1 [file genes-13-01918-s001.zip › Table S9.xlsx]

## Sheet: Sheet1
Table S9 miRNA-AsWRKY prediction
Gene ID	Sequence ID	miRNA	Start	End	Score	Mature sequence	Target sequence
AsWRKY97	AVESA.00001b.r3.5Ag0001084.2	miR159c	1112	1131	5	CUUGGAUUGAAGGGAGCUCU	AGGGUUCCCCUC-AUCCAAG
AsWRKY88	AVESA.00001b.r3.4Cg0002559.1	miR164a	59	79	5	UGGAGAAGCAGGGCACGUGCA	UGCCCCUGCCCUGCUGCUCCU
AsWRKY116	AVESA.00001b.r3.5Cg0002021.2	miR169b	211	230	5	UAGGCGGUCACCUUGGCUAG	CUGACCGAGAUGAUCGCCUA
AsWRKY117	AVESA.00001b.r3.5Cg0002022.1	miR169a	208	227	4.5	UAGGCGGUCACCUUGGCUAG	CUUGCCGAGAUGAUCGCCUA
AsWRKY142	AVESA.00001b.r3.6Cg0000162.1	miR169s	723	742	4	GCAGGUUGUCCUUGGUUAAC	GGUGACCAAGGACAACCCGU
AsWRKY159	AVESA.00001b.r3.7Dg0002639.1	miR169s	732	751	4	GCAGGUUGUCCUUGGUUAAC	GGUGACCAAGGACAACCCGU
AsWRKY160	AVESA.00001b.r3.7Dg0003006.1	miR169s	732	751	4	GCAGGUUGUCCUUGGUUAAC	GGUGACCAAGGACAACCCGU
AsWRKY131	AVESA.00001b.r3.5Dg0002639.1	miR171a	2094	2114	5	UAUUGGCUCGGCUCACUCAGG	CCUCAGUGAGCUGA-CCAAUC
AsWRKY22	AVESA.00001b.r3.1Dg0001433.1	miR1848a	1250	1270	4.5	UCGCCGGCGCGCGCGUGCACC	GCUGCGCGGGCGCGCCGGCGC
AsWRKY37	AVESA.00001b.r3.2Cg0001569.1	miR1848a	752	772	5	UCGCCGGCGCGCGCGUGCACC	GGAUGACCCGCGUGCCGGCGA
AsWRKY79	AVESA.00001b.r3.3Dg0001883.1	miR1848a	398	418	3.5	UCGCCGGCGCGCGCGUGCACC	GGCGCGCGCCCGCGCCGGCGA
AsWRKY53	AVESA.00001b.r3.3Ag0001795.1	miR408	313	334	4.5	CUGCACUGCCUCUUCC-CUGGC	GCCGGCGGCGGAGGCGGUGCAG
AsWRKY132	AVESA.00001b.r3.5Dg0002641.2	miR9664a	1218	1237	3.5	UGCAGUCUUCCAUGUCGUAG	AUAUGACAUGGAAGACAGCA
AsWRKY10	AVESA.00001b.r3.1Ag0002941.2	miR9664d	76	95	4	UGCAGUCGUCGAUGUCGUAG	CGGCGACCUCGACGACUGCG
AsWRKY38	AVESA.00001b.r3.2Cg0001660.1	miR9664d	227	246	5	UGCAGUCGUCGAUGUCGUAG	UUACGACAUCGAGGACAGCG
AsWRKY8	AVESA.00001b.r3.1Ag0002094.1	miR9664d	687	706	4	UGCAGUCGUCGAUGUCGUAG	CCAGGCCAUCGACGGCUGCA
AsWRKY51	AVESA.00001b.r3.3Ag0000958.4	miRN21a	334	354	5	AGAAGAAUGGGAAGGAGAGGA	ACGUUUCUUUCUUAUUCUUCU
AsWRKY14	AVESA.00001b.r3.1Ag0003654.1	miRN21a	425	445	4.5	AGAAGAAUGGGAAGGAGAGGA	UCUCCACCUUCCCCUUCUUCU
AsWRKY100	AVESA.00001b.r3.5Ag0002236.1	miRN21a	269	289	5	AGAAGAAUGGGAAGGAGAGGA	UCUUCCUCUUCCUAUUCUCCU
AsWRKY101	AVESA.00001b.r3.5Ag0002237.1	miRN21a	290	310	5	AGAAGAAUGGGAAGGAGAGGA	UCUUCCUCUUCUUGUUCUUCU
AsWRKY108	AVESA.00001b.r3.5Ag0002467.2	miRN60	124	145	3.5	UCCACGCUCGGCGCC-UGCACG	CGAGUAUGGCGCCGAGCGUGGC
AsWRKY11	AVESA.00001b.r3.1Ag0003382.1	miRN60	277	297	5	UCCACGCUCGGCGCCUGCACG	CGAGGAGGCGCCGAGCGCGGC
AsWRKY90	AVESA.00001b.r3.4Dg0000598.1	miRN67	1409	1429	5	UCAUACAUCACACAUCAGACA	AAUCUGAUG-GUGAUGUAUGU
AsWRKY90	AVESA.00001b.r3.4Dg0000598.1	miRN86	325	345	5	AGCACCUCCUCGUUGUUCUCC	GGAGAAGAACGAGGGGGAGCC
AsWRKY155	AVESA.00001b.r3.7Cg0002625.1	miRN7a	272	292	5	AGAUGGAGAUGGAGGACGAGG	CCUUCUUCUCCAUCUCCUUCG
AsWRKY128	AVESA.00001b.r3.5Dg0001996.2	miRN7a	722	742	4.5	AGAUGGAGAUGGAGGACGAGG	UGCCGUGCUCCAUCUCCAUCA
AsWRKY155	AVESA.00001b.r3.7Cg0002625.1	miRN7b	272	292	5	AGAUGGAGAUGGAGGACGAGG	CCUUCUUCUCCAUCUCCUUCG
AsWRKY106	AVESA.00001b.r3.5Ag0002465.1	miRN7a	722	742	4.5	AGAUGGAGAUGGAGGACGAGG	UGCCGUGCUCCAUCUCCAUCA
AsWRKY16	AVESA.00001b.r3.1Cg0000648.1	miRN83	359	379	4.5	ACAAGUACGGCCAGGAUUAGC	UCUCCUUCUGGCCGUACUUGC
AsWRKY2	AVESA.00001b.r3.1Ag0000229.6	miRN83	488	508	4.5	ACAAGUACGGCCAGGAUUAGC	UCUCCUUCUGGCCGUACUUGC
AsWRKY19	AVESA.00001b.r3.1Dg0000198.2	miRN83	494	514	4.5	ACAAGUACGGCCAGGAUUAGC	UCUCCUUCUGGCCGUACUUGC
AsWRKY116	AVESA.00001b.r3.5Cg0002021.2	miRN7a	755	775	4.5	AGAUGGAGAUGGAGGACGAGG	UGCCGUGCUCCAUCUCCAUCA
